# Supplementary material for: Low-temperature superstructure of [(N,N-diisobutyl­carbamo­yl)meth­yl]oct­yl(phen­yl)phosphine oxide (CMPO)
Source: Acta Crystallogr Sect E Struct Rep Online. 2011 Nov 12;67(Pt 12):o3272–3. doi: 10.1107/S1600536811046939 (PMC3238930; doi:10.1107/S1600536811046939)
Supplement: Supplementary file 1 [file e-67-o3272-sup1.cif]

##############################################################################
#                                                                            #
# This CIF contains the data in a paper accepted for publication in          #
# Acta Crystallographica Section E. It conforms to the requirements of       #
# Notes for Authors for Acta Crystallographica Section E, and has been       #
# peer reviewed under the auspices of the IUCr Commission on Journals.       #
#                                                                            #
# Full details of the Crystallographic Information File format               #
# are given in the paper "The Crystallographic Information File (CIF):       #
# a New Standard Archive File for Crystallography" by S. R. Hall, F. H.      #
# Allen and I. D. Brown [Acta Cryst. (1991), A47, 655-685].                  #
#                                                                            #
# The current version of the core CIF dictionary is obtainable from          #
# ftp://ftp.iucr.org/pub/cif_core.dic.                                       #
#                                                                            #
# Software is freely available for graphical display of the structure(s)     #
# in this CIF. For information consult the CIF software page                 #
# http://www.iucr.org/resources/cif/software.                                #
#                                                                            #
# This file may be used for bona fide research purposes within the           #
# scientific community so long as proper attribution is given to the journal # 
# article from which it was obtained.                                        #
#                                                                            #
##############################################################################
data_I
_audit_creation_method     SHELXL-97
_chemical_name_systematic
;
[(<i>N</i>,<i>N</i>-diisobutylcarbamoyl)methyl]octyl(phenyl)phosphine oxide
;
_chemical_name_common     ?
_chemical_formula_moiety     'C24 H42 N O2 P'
_chemical_formula_sum     'C24 H42 N O2 P'
_chemical_formula_iupac     'C24 H42 N O2 P'
_chemical_formula_weight     407.56
_chemical_melting_point     ?
_symmetry_cell_setting     monoclinic
_symmetry_space_group_name_H-M     'P 21/c'
_symmetry_space_group_name_Hall     '-P 2ybc'
loop_
    _symmetry_equiv_pos_as_xyz
    'x, y, z'
    '-x, y+1/2, -z+1/2'
    '-x, -y, -z'
    'x, -y-1/2, z-1/2'
_cell_length_a     26.1649(3)
_cell_length_b     22.0926(3)
_cell_length_c     16.9697(2)
_cell_angle_alpha     90.00
_cell_angle_beta     90.6620(10)
_cell_angle_gamma     90.00
_cell_volume     9808.7(2)
_cell_formula_units_Z     16
_cell_measurement_reflns_used     37947
_cell_measurement_theta_min     3.09
_cell_measurement_theta_max     62.21
_cell_measurement_temperature     120(2)
_exptl_crystal_description     prism
_exptl_crystal_colour     'colourless'
_exptl_crystal_size_max     0.23
_exptl_crystal_size_mid     0.17
_exptl_crystal_size_min     0.13
_exptl_crystal_density_diffrn     1.104
_exptl_crystal_density_meas     ?
_exptl_crystal_density_method     'not measured'
_exptl_crystal_F_000     3584
_exptl_absorpt_coefficient_mu     1.117
_exptl_absorpt_correction_type     multi-scan
_exptl_absorpt_process_details     '(CrysAlis PRO; Agilent, 2009)'
_exptl_absorpt_correction_T_min     0.70534
_exptl_absorpt_correction_T_max     1.00000
_exptl_special_details     ?
_diffrn_ambient_temperature     120(2)
_diffrn_radiation_type     CuK\a
_diffrn_radiation_wavelength     1.54180
_diffrn_radiation_source     'X-ray tube'
_diffrn_radiation_monochromator     'Mirror (Gemini ultra Cu)'
_diffrn_measurement_device_type
;
Oxford Diffraction Gemini diffractometer with an Atlas CCD detector and
mirror-collimated Cu K\a radiation
;
_diffrn_measurement_device     'four-cycle diffractometer'
_diffrn_measurement_method     'Rotation method data acquisition using \w'
_diffrn_reflns_number     79104
_diffrn_reflns_av_R_equivalents     0.0453
_diffrn_reflns_av_sigmaI/netI     0.0269
_diffrn_reflns_theta_min     3.28
_diffrn_reflns_theta_max     62.26
_diffrn_reflns_theta_full     62.26
_diffrn_measured_fraction_theta_max     0.990
_diffrn_measured_fraction_theta_full     0.990
_diffrn_reflns_limit_h_min     -30
_diffrn_reflns_limit_h_max     28
_diffrn_reflns_limit_k_min     -24
_diffrn_reflns_limit_k_max     25
_diffrn_reflns_limit_l_min     -19
_diffrn_reflns_limit_l_max     19
_diffrn_standards_number     ?
_diffrn_standards_interval_count     ?
_diffrn_standards_interval_time     ?
_diffrn_standards_decay_%     ?
_refine_special_details
;
Refinement of <i>F</i>^2^ against ALL reflections. The weighted <i>R</i>-factor
<i>wR</i> and goodness of fit <i>S</i> are based on <i>F</i>^2^, conventional
<i>R</i>-factors <i>R</i> are based on <i>F</i>, with <i>F</i> set to zero for
negative <i>F</i>^2^. The threshold expression of <i>F</i>^2^ >
\s(<i>F</i>^2^) is used only for calculating <i>R</i>-factors(gt) <i>etc</i>.
and is not relevant to the choice of reflections for refinement.
<i>R</i>-factors based on <i>F</i>^2^ are statistically about twice as large
as those based on <i>F</i>, and <i>R</i>- factors based on ALL data will be
even larger. The positions of disorder atoms were found from the electron
density maps. Disodered fragments were then placed in appropriate positions,
and all distances between neighbouring atoms were restrained as well as
angles. Site occupancies were refined for the different parts with the same
thermal parameters for the same atoms in various fragments. The final partial
occupancies were found 0.588(3). At the end of refinement, hydrogen atoms were
placed in calculated positions with the thermal parameters <i>U</i>~iso~(H)
(in the range 1.2--1.5 times <i>U</i>~eq~ of the parent atom). The electron
density of terminal carbon atoms (C27 and C28) in the octyl chain was checked
from maps of electron density. Based on the maps and the considerations given
in details in the description of refinement, the last two terminal atoms were
refined isotropically. If refined anisotropically, the thermal ellipsoids
pointed out into the C---C bonds. The difference in the <i>R</i>-factors of
isotropic and anisotropic refinement was very small indicating that the
wrongly oriented thermal ellipsoids did not improve the fit with experimental
data. We did not find any systematic error in frame scaling or absorption
correction and we also ensured the instrument stability by checking structures
measured before and after this case. We finally concluded that our data set
did not contain information about thermal ellipsoids of C27 and C28.
;
_reflns_number_total     15383
_reflns_number_gt     11781
_reflns_threshold_expression     I>2\s(I)
_refine_ls_structure_factor_coef     Fsqd
_refine_ls_matrix_type     full
_refine_ls_R_factor_all     0.0702
_refine_ls_R_factor_gt     0.0502
_refine_ls_wR_factor_gt     0.1225
_refine_ls_wR_factor_ref     0.1353
_refine_ls_goodness_of_fit_ref     1.033
_refine_ls_restrained_S_all     1.030
_refine_ls_number_reflns     15383
_refine_ls_number_parameters     1043
_refine_ls_number_restraints     148
_refine_ls_hydrogen_treatment     constr
_refine_ls_weighting_scheme     calc
_refine_ls_weighting_details
         'calc w=1/[\s^2^(Fo^2^)+(0.0602P)^2^+8.3042P] where P=(Fo^2^+2Fc^2^)/3'
_atom_sites_solution_hydrogens     geom
_atom_sites_solution_primary     direct
_atom_sites_solution_secondary     difmap
_refine_ls_shift/su_max     0.001
_refine_ls_shift/su_mean     0.000
_refine_diff_density_max     0.797
_refine_diff_density_min     -0.563
_refine_ls_extinction_method     none
_refine_ls_extinction_coef     ?
loop_
    _atom_type_symbol
    _atom_type_description
    _atom_type_scat_dispersion_real
    _atom_type_scat_dispersion_imag
    _atom_type_scat_source
    'C' 'C' 0.0181 0.0091
                         'International Tables Vol C Tables 4.2.6.8 and 6.1.1.4'
    'H' 'H' 0.0000 0.0000
                         'International Tables Vol C Tables 4.2.6.8 and 6.1.1.4'
    'N' 'N' 0.0311 0.0180
                         'International Tables Vol C Tables 4.2.6.8 and 6.1.1.4'
    'O' 'O' 0.0492 0.0322
                         'International Tables Vol C Tables 4.2.6.8 and 6.1.1.4'
    'P' 'P' 0.2955 0.4335
                         'International Tables Vol C Tables 4.2.6.8 and 6.1.1.4'
_computing_data_collection     'CrysAlis PRO (Agilent, 2009)'
_computing_cell_refinement     'CrysAlis PRO (Agilent, 2009)'
_computing_data_reduction     'CrysAlis PRO (Agilent, 2009)'
_computing_structure_solution     'SHELXS97 (Sheldrick, 2008)'
_computing_structure_refinement     'SHELXL97 (Sheldrick, 2008)'
_computing_molecular_graphics     'DIAMOND (Brandenburg & Putz, 2005)'
_computing_publication_material     'publCIF (Westrip, 2010)'
loop_
    _atom_site_type_symbol
    _atom_site_label
    _atom_site_fract_x
    _atom_site_fract_y
    _atom_site_fract_z
    _atom_site_U_iso_or_equiv
    _atom_site_adp_type
    _atom_site_calc_flag
    _atom_site_refinement_flags
    _atom_site_occupancy
    _atom_site_symmetry_multiplicity
    _atom_site_disorder_assembly
    _atom_site_disorder_group
    P P1A 0.01080(2) 0.54030(3) 0.12821(3) 0.02449(14) Uani d . 1 1 A 1
    O O2A 0.04911(6) 0.49138(7) 0.11735(9) 0.0290(4) Uani d . 1 1 A 1
    O O11A -0.08727(6) 0.61924(7) 0.07558(9) 0.0308(4) Uani d . 1 1 A 1
    N N12A -0.13898(7) 0.54231(8) 0.11059(11) 0.0278(4) Uani d . 1 1 A 1
    C C3A -0.00385(9) 0.55190(10) 0.23106(13) 0.0265(5) Uani d . 1 1 A 1
    C C4A -0.03206(10) 0.60107(11) 0.25772(14) 0.0344(6) Uani d . 1 1 A 1
    H H4A -0.0440 0.6305 0.2211 0.041 Uiso calc R 1 1 A 1
    C C5A -0.04292(10) 0.60770(12) 0.33718(15) 0.0386(6) Uani d . 1 1 A 1
    H H5A -0.0623 0.6413 0.3549 0.046 Uiso calc R 1 1 A 1
    C C6A -0.02516(11) 0.56485(12) 0.39031(15) 0.0403(6) Uani d . 1 1 A 1
    H H6A -0.0322 0.5693 0.4448 0.048 Uiso calc R 1 1 A 1
    C C7A 0.00257(11) 0.51601(12) 0.36482(15) 0.0436(7) Uani d . 1 1 A 1
    H H7A 0.0144 0.4866 0.4017 0.052 Uiso calc R 1 1 A 1
    C C8A 0.01343(10) 0.50941(11) 0.28555(14) 0.0351(6) Uani d . 1 1 A 1
    H H8A 0.0328 0.4756 0.2684 0.042 Uiso calc R 1 1 A 1
    C C9A -0.04880(8) 0.52124(10) 0.07875(13) 0.0250(5) Uani d . 1 1 A 1
    H H9A1 -0.0421 0.5175 0.0217 0.030 Uiso calc R 1 1 A 1
    H H9A2 -0.0598 0.4809 0.0976 0.030 Uiso calc R 1 1 A 1
    C C10A -0.09302(9) 0.56482(10) 0.08903(13) 0.0256(5) Uani d . 1 1 A 1
    C C13A -0.18165(9) 0.58545(11) 0.11553(15) 0.0330(6) Uani d . 1 1 A 1
    H H13A -0.2141 0.5626 0.1118 0.040 Uiso calc R 1 1 A 1
    H H13B -0.1803 0.6130 0.0695 0.040 Uiso calc R 1 1 A 1
    C C14A -0.18226(10) 0.62381(12) 0.19074(15) 0.0375(6) Uani d . 1 1 A 1
    H H14A -0.1522 0.6517 0.1902 0.045 Uiso calc R 1 1 A 1
    C C15A -0.17900(12) 0.58523(13) 0.26482(16) 0.0464(7) Uani d . 1 1 A 1
    H H15A -0.2084 0.5579 0.2665 0.056 Uiso calc R 1 1 A 1
    H H15B -0.1791 0.6115 0.3113 0.056 Uiso calc R 1 1 A 1
    H H15C -0.1474 0.5614 0.2644 0.056 Uiso calc R 1 1 A 1
    C C16A -0.23083(11) 0.66192(14) 0.18990(18) 0.0515(8) Uani d . 1 1 A 1
    H H16A -0.2328 0.6852 0.1408 0.062 Uiso calc R 1 1 A 1
    H H16B -0.2302 0.6898 0.2348 0.062 Uiso calc R 1 1 A 1
    H H16C -0.2607 0.6353 0.1935 0.062 Uiso calc R 1 1 A 1
    C C17A -0.14954(9) 0.47810(10) 0.12517(14) 0.0293(5) Uani d . 1 1 A 1
    H H17A -0.1800 0.4750 0.1591 0.035 Uiso calc R 1 1 A 1
    H H17B -0.1203 0.4605 0.1547 0.035 Uiso calc R 1 1 A 1
    C C18A -0.15897(10) 0.43999(12) 0.05064(15) 0.0354(6) Uani d . 1 1 A 1
    H H18A -0.1264 0.4389 0.0203 0.042 Uiso calc R 1 1 A 1
    C C19A -0.17116(11) 0.37578(12) 0.07612(19) 0.0481(7) Uani d . 1 1 A 1
    H H19A -0.2025 0.3758 0.1072 0.058 Uiso calc R 1 1 A 1
    H H19B -0.1428 0.3599 0.1082 0.058 Uiso calc R 1 1 A 1
    H H19C -0.1760 0.3502 0.0294 0.058 Uiso calc R 1 1 A 1
    C C20A -0.20040(11) 0.46545(14) -0.00288(16) 0.0473(7) Uani d . 1 1 A 1
    H H20A -0.2034 0.4404 -0.0504 0.057 Uiso calc R 1 1 A 1
    H H20B -0.1916 0.5070 -0.0177 0.057 Uiso calc R 1 1 A 1
    H H20C -0.2330 0.4654 0.0249 0.057 Uiso calc R 1 1 A 1
    C C21A 0.03224(9) 0.61198(10) 0.09086(13) 0.0269(5) Uani d . 1 1 A 1
    H H21A 0.0365 0.6088 0.0331 0.032 Uiso calc R 1 1 A 1
    H H21B 0.0057 0.6429 0.1009 0.032 Uiso calc R 1 1 A 1
    C C22A 0.08282(9) 0.63280(10) 0.12820(14) 0.0282(5) Uani d . 1 1 A 1
    H H22A 0.0803 0.6305 0.1863 0.034 Uiso calc R 1 1 A 1
    H H22B 0.1105 0.6053 0.1116 0.034 Uiso calc R 1 1 A 1
    C C23A 0.09604(9) 0.69722(11) 0.10437(14) 0.0316(6) Uani d . 1 1 A 1
    H H23A 0.0983 0.6991 0.0462 0.038 Uiso calc R 1 1 A 1
    H H23B 0.0679 0.7243 0.1205 0.038 Uiso calc R 1 1 A 1
    C C24A 0.14580(9) 0.72052(11) 0.13988(15) 0.0314(6) Uani d . 1 1 A 1
    H H24A 0.1748 0.6996 0.1146 0.038 Uiso calc R 1 1 A 1
    H H24B 0.1469 0.7107 0.1968 0.038 Uiso calc R 1 1 A 1
    C C25A 0.15209(10) 0.78869(11) 0.12953(15) 0.0355(6) Uani d . 1 1 A 1
    H H25A 0.1568 0.7975 0.0729 0.043 Uiso calc R 1 1 A 1
    H H25B 0.1202 0.8089 0.1462 0.043 Uiso calc R 1 1 A 1
    C C26A 0.19661(11) 0.81547(13) 0.17551(17) 0.0457(7) Uani d . 1 1 A 1
    H H26A 0.2279 0.7920 0.1639 0.055 Uiso calc R 1 1 A 1
    H H26B 0.1899 0.8116 0.2326 0.055 Uiso calc R 1 1 A 1
    C C27A 0.20618(13) 0.88229(15) 0.1562(2) 0.0631(9) Uiso d . 1 1 A 1
    H H27A 0.2331 0.8980 0.1922 0.076 Uiso calc R 1 1 A 1
    H H27B 0.2193 0.8852 0.1018 0.076 Uiso calc R 1 1 A 1
    C C28A 0.15983(15) 0.92178(18) 0.1628(2) 0.0764(11) Uiso d . 1 1 A 1
    H H28A 0.1347 0.9103 0.1222 0.092 Uiso calc R 1 1 A 1
    H H28B 0.1697 0.9642 0.1554 0.092 Uiso calc R 1 1 A 1
    H H28C 0.1448 0.9167 0.2150 0.092 Uiso calc R 1 1 A 1
    P P1B 0.50464(2) 0.52944(3) 0.13204(3) 0.02519(14) Uani d . 1 1 B 1
    O O2B 0.54306(6) 0.48119(7) 0.11856(10) 0.0312(4) Uani d . 1 1 B 1
    O O11B 0.40211(6) 0.60593(7) 0.08700(9) 0.0322(4) Uani d . 1 1 B 1
    N N12B 0.35704(7) 0.52836(9) 0.13750(12) 0.0311(5) Uani d . 1 1 B 1
    C C3B 0.49258(9) 0.54066(10) 0.23595(13) 0.0262(5) Uani d . 1 1 B 1
    C C4B 0.51457(10) 0.50018(11) 0.28938(14) 0.0336(6) Uani d . 1 1 B 1
    H H4B 0.5345 0.4673 0.2709 0.040 Uiso calc R 1 1 B 1
    C C5B 0.50736(11) 0.50791(13) 0.36968(15) 0.0426(7) Uani d . 1 1 B 1
    H H5B 0.5226 0.4804 0.4060 0.051 Uiso calc R 1 1 B 1
    C C6B 0.47839(10) 0.55507(12) 0.39685(15) 0.0389(6) Uani d . 1 1 B 1
    H H6B 0.4734 0.5598 0.4519 0.047 Uiso calc R 1 1 B 1
    C C7B 0.45637(10) 0.59593(12) 0.34453(14) 0.0356(6) Uani d . 1 1 B 1
    H H7B 0.4365 0.6287 0.3635 0.043 Uiso calc R 1 1 B 1
    C C8B 0.46360(9) 0.58847(11) 0.26407(14) 0.0305(5) Uani d . 1 1 B 1
    H H8B 0.4486 0.6163 0.2280 0.037 Uiso calc R 1 1 B 1
    C C9B 0.44415(9) 0.51036(10) 0.08521(13) 0.0271(5) Uani d . 1 1 B 1
    H H9B1 0.4490 0.5103 0.0274 0.032 Uiso calc R 1 1 B 1
    H H9B2 0.4349 0.4686 0.1009 0.032 Uiso calc R 1 1 B 1
    C C10B 0.39946(9) 0.55158(11) 0.10363(13) 0.0275(5) Uani d . 1 1 B 1
    C C13B 0.34851(10) 0.46423(11) 0.15607(15) 0.0336(6) Uani d . 1 1 B 1
    H H13C 0.3316 0.4614 0.2078 0.057(9) Uiso calc R 1 1 B 1
    H H13D 0.3820 0.4437 0.1609 0.038(7) Uiso calc R 1 1 B 1
    C C14B 0.31632(12) 0.43117(13) 0.09542(18) 0.0484(7) Uani d . 1 1 B 1
    H H14B 0.2819 0.4507 0.0928 0.058 Uiso calc R 1 1 B 1
    C C15B 0.30975(13) 0.36567(14) 0.1228(2) 0.0647(10) Uani d . 1 1 B 1
    H H15D 0.2870 0.3442 0.0859 0.078 Uiso calc R 1 1 B 1
    H H15E 0.2949 0.3652 0.1755 0.078 Uiso calc R 1 1 B 1
    H H15F 0.3431 0.3456 0.1244 0.078 Uiso calc R 1 1 B 1
    C C16B 0.33887(14) 0.43268(15) 0.01548(19) 0.0617(9) Uani d . 1 1 B 1
    H H16D 0.3449 0.4748 0.0000 0.074 Uiso calc R 1 1 B 1
    H H16E 0.3152 0.4137 -0.0223 0.074 Uiso calc R 1 1 B 1
    H H16F 0.3713 0.4106 0.0160 0.074 Uiso calc R 1 1 B 1
    C C17B 0.31320(10) 0.56925(12) 0.14730(16) 0.0362(6) Uani d . 1 1 B 1
    H H17C 0.2817 0.5446 0.1491 0.043 Uiso calc R 1 1 B 1
    H H17D 0.3106 0.5957 0.1003 0.043 Uiso calc R 1 1 B 1
    C C18B 0.31535(11) 0.60941(13) 0.22088(16) 0.0425(7) Uani d . 1 1 B 1
    H H18B 0.3454 0.6372 0.2166 0.051 Uiso calc R 1 1 B 1
    C C19B 0.32103(13) 0.57310(15) 0.29629(17) 0.0542(8) Uani d . 1 1 B 1
    H H19D 0.3229 0.6007 0.3414 0.065 Uiso calc R 1 1 B 1
    H H19E 0.3524 0.5489 0.2943 0.065 Uiso calc R 1 1 B 1
    H H19F 0.2915 0.5462 0.3019 0.065 Uiso calc R 1 1 B 1
    C C20B 0.26669(12) 0.64766(15) 0.2222(2) 0.0581(8) Uani d . 1 1 B 1
    H H20D 0.2369 0.6211 0.2279 0.070 Uiso calc R 1 1 B 1
    H H20E 0.2635 0.6704 0.1728 0.070 Uiso calc R 1 1 B 1
    H H20F 0.2684 0.6759 0.2667 0.070 Uiso calc R 1 1 B 1
    C C21B 0.52336(9) 0.60184(10) 0.09378(13) 0.0267(5) Uani d . 1 1 B 1
    H H21C 0.5284 0.5981 0.0362 0.032 Uiso calc R 1 1 B 1
    H H21D 0.4953 0.6311 0.1022 0.032 Uiso calc R 1 1 B 1
    C C22B 0.57236(9) 0.62703(10) 0.13147(14) 0.0301(5) Uani d . 1 1 B 1
    H H22C 0.5676 0.6315 0.1890 0.036 Uiso calc R 1 1 B 1
    H H22D 0.6008 0.5982 0.1231 0.036 Uiso calc R 1 1 B 1
    C C23B 0.58611(10) 0.68828(11) 0.09612(15) 0.0323(6) Uani d . 1 1 B 1
    H H23C 0.5923 0.6829 0.0391 0.039 Uiso calc R 1 1 B 1
    H H23D 0.5565 0.7158 0.1016 0.039 Uiso calc R 1 1 B 1
    C C24B 0.63263(11) 0.71789(12) 0.13350(16) 0.0399(6) Uani d . 1 1 B 1
    H H24C 0.6633 0.6935 0.1216 0.048 Uiso calc R 1 1 B 1
    H H24D 0.6286 0.7186 0.1914 0.048 Uiso calc R 1 1 B 1
    C C25B 0.64055(11) 0.78268(12) 0.10373(16) 0.0416(7) Uani d . 1 1 B 1
    H H25C 0.6534 0.7809 0.0491 0.050 Uiso calc R 1 1 B 1
    H H25D 0.6071 0.8035 0.1022 0.050 Uiso calc R 1 1 B 1
    C C26B 0.67734(13) 0.81975(13) 0.15320(18) 0.0534(8) Uani d . 1 1 B 1
    H H26C 0.7110 0.7993 0.1540 0.064 Uiso calc R 1 1 B 1
    H H26D 0.6648 0.8210 0.2080 0.064 Uiso calc R 1 1 B 1
    C C27B 0.68431(12) 0.88457(14) 0.12384(19) 0.0537(8) Uiso d . 1 1 B 1
    H H27C 0.7090 0.9055 0.1591 0.064 Uiso calc R 1 1 B 1
    H H27D 0.6994 0.8832 0.0706 0.064 Uiso calc R 1 1 B 1
    C C28B 0.63552(12) 0.92151(15) 0.11984(19) 0.0573(8) Uiso d . 1 1 B 1
    H H28D 0.6121 0.9036 0.0809 0.069 Uiso calc R 1 1 B 1
    H H28E 0.6436 0.9631 0.1043 0.069 Uiso calc R 1 1 B 1
    H H28F 0.6194 0.9217 0.1717 0.069 Uiso calc R 1 1 B 1
    P P1C 0.48393(2) 0.31171(3) 0.14073(4) 0.02857(15) Uani d . 1 1 C 1
    O O2C 0.44377(6) 0.35912(7) 0.13383(10) 0.0357(4) Uani d . 1 1 C 1
    O O11C 0.58035(7) 0.23781(7) 0.08795(10) 0.0349(4) Uani d . 1 1 C 1
    N N12C 0.63308(8) 0.31775(9) 0.10350(11) 0.0305(5) Uani d . 1 1 C 1
    C C3C 0.50522(9) 0.30133(10) 0.24182(14) 0.0289(5) Uani d . 1 1 C 1
    C C4C 0.48844(10) 0.34266(11) 0.29777(15) 0.0358(6) Uani d . 1 1 C 1
    H H4C 0.4658 0.3743 0.2827 0.043 Uiso calc R 1 1 C 1
    C C5C 0.50478(11) 0.33764(13) 0.37570(16) 0.0428(7) Uani d . 1 1 C 1
    H H5C 0.4931 0.3659 0.4137 0.051 Uiso calc R 1 1 C 1
    C C6C 0.53789(11) 0.29179(12) 0.39841(15) 0.0405(7) Uani d . 1 1 C 1
    H H6C 0.5494 0.2890 0.4516 0.049 Uiso calc R 1 1 C 1
    C C7C 0.55427(10) 0.24977(12) 0.34312(15) 0.0374(6) Uani d . 1 1 C 1
    H H7C 0.5765 0.2178 0.3586 0.045 Uiso calc R 1 1 C 1
    C C8C 0.53805(10) 0.25472(11) 0.26523(14) 0.0331(6) Uani d . 1 1 C 1
    H H8C 0.5494 0.2261 0.2275 0.040 Uiso calc R 1 1 C 1
    C C9C 0.53970(9) 0.33385(11) 0.08537(14) 0.0303(5) Uani d . 1 1 C 1
    H H9C1 0.5298 0.3359 0.0289 0.036 Uiso calc R 1 1 C 1
    H H9C2 0.5496 0.3752 0.1020 0.036 Uiso calc R 1 1 C 1
    C C10C 0.58629(9) 0.29334(11) 0.09318(13) 0.0279(5) Uani d . 1 1 C 1
    C C13C 0.64498(10) 0.38276(11) 0.10708(15) 0.0335(6) Uani d . 1 1 C 1
    H H13E 0.6129 0.4060 0.1002 0.040 Uiso calc R 1 1 C 1
    H H13F 0.6676 0.3931 0.0627 0.040 Uiso calc R 1 1 C 1
    C C14C 0.67081(10) 0.40213(12) 0.18392(15) 0.0374(6) Uani d . 1 1 C 1
    H H14C 0.7055 0.3833 0.1861 0.045 Uiso calc R 1 1 C 1
    C C15C 0.67757(12) 0.47057(12) 0.18362(17) 0.0473(7) Uani d . 1 1 C 1
    H H15G 0.6439 0.4901 0.1819 0.057 Uiso calc R 1 1 C 1
    H H15H 0.6971 0.4826 0.1373 0.057 Uiso calc R 1 1 C 1
    H H15I 0.6960 0.4831 0.2315 0.057 Uiso calc R 1 1 C 1
    C C16C 0.64203(13) 0.38139(15) 0.25495(17) 0.0561(8) Uani d . 1 1 C 1
    H H16G 0.6072 0.3978 0.2529 0.067 Uiso calc R 1 1 C 1
    H H16H 0.6595 0.3958 0.3028 0.067 Uiso calc R 1 1 C 1
    H H16I 0.6406 0.3371 0.2555 0.067 Uiso calc R 1 1 C 1
    C C17C 0.67684(10) 0.27641(11) 0.10617(15) 0.0347(6) Uani d . 1 1 C 1
    H H17E 0.6644 0.2351 0.1182 0.042 Uiso calc R 1 1 C 1
    H H17F 0.7001 0.2889 0.1496 0.042 Uiso calc R 1 1 C 1
    C C18C 0.70634(11) 0.27449(15) 0.03107(19) 0.0533(8) Uani d . 1 1 C 1
    H H18C 0.7224 0.3151 0.0238 0.064 Uiso calc R 1 1 C 1
    C C19C 0.74963(13) 0.22836(18) 0.0419(2) 0.0687(10) Uani d . 1 1 C 1
    H H19G 0.7351 0.1876 0.0460 0.082 Uiso calc R 1 1 C 1
    H H19H 0.7690 0.2378 0.0901 0.082 Uiso calc R 1 1 C 1
    H H19I 0.7724 0.2302 -0.0034 0.082 Uiso calc R 1 1 C 1
    C C20C 0.67531(13) 0.26156(16) -0.03997(18) 0.0617(9) Uani d . 1 1 C 1
    H H20G 0.6582 0.2224 -0.0339 0.074 Uiso calc R 1 1 C 1
    H H20H 0.6975 0.2603 -0.0861 0.074 Uiso calc R 1 1 C 1
    H H20I 0.6496 0.2934 -0.0472 0.074 Uiso calc R 1 1 C 1
    C C21C 0.46282(10) 0.23899(11) 0.10529(14) 0.0314(6) Uani d . 1 1 C 1
    H H21E 0.4529 0.2427 0.0490 0.038 Uiso calc R 1 1 C 1
    H H21F 0.4917 0.2101 0.1089 0.038 Uiso calc R 1 1 C 1
    C C22C 0.41774(10) 0.21348(11) 0.15081(15) 0.0343(6) Uani d . 1 1 C 1
    H H22E 0.4289 0.2052 0.2057 0.041 Uiso calc R 1 1 C 1
    H H22F 0.3904 0.2444 0.1526 0.041 Uiso calc R 1 1 C 1
    C C23C 0.39600(10) 0.15571(11) 0.11521(15) 0.0339(6) Uani d . 1 1 C 1
    H H23E 0.4238 0.1255 0.1110 0.041 Uiso calc R 1 1 C 1
    H H23F 0.3833 0.1645 0.0612 0.041 Uiso calc R 1 1 C 1
    C C24C 0.35265(10) 0.12820(11) 0.16242(15) 0.0353(6) Uani d . 1 1 C 1
    H H24E 0.3289 0.1609 0.1779 0.042 Uiso calc R 1 1 C 1
    H H24F 0.3671 0.1104 0.2114 0.042 Uiso calc R 1 1 C 1
    C C25C 0.32236(10) 0.07946(11) 0.11835(15) 0.0362(6) Uani d . 1 1 C 1
    H H25E 0.2945 0.0651 0.1527 0.043 Uiso calc R 1 1 C 1
    H H25F 0.3063 0.0980 0.0711 0.043 Uiso calc R 1 1 C 1
    C C26C 0.35367(10) 0.02525(11) 0.09268(15) 0.0340(6) Uani d . 1 1 C 1
    H H26E 0.3803 0.0391 0.0559 0.041 Uiso calc R 1 1 C 1
    H H26F 0.3712 0.0078 0.1395 0.041 Uiso calc R 1 1 C 1
    C C27C 0.32204(10) -0.02377(12) 0.05281(16) 0.0398(6) Uiso d . 1 1 C 1
    H H27E 0.3025 -0.0056 0.0084 0.048 Uiso calc R 1 1 C 1
    H H27F 0.2971 -0.0399 0.0910 0.048 Uiso calc R 1 1 C 1
    C C28C 0.35400(12) -0.07582(13) 0.02177(18) 0.0495(7) Uiso d . 1 1 C 1
    H H28G 0.3770 -0.0608 -0.0190 0.059 Uiso calc R 1 1 C 1
    H H28H 0.3314 -0.1069 -0.0008 0.059 Uiso calc R 1 1 C 1
    H H28I 0.3742 -0.0934 0.0651 0.059 Uiso calc R 1 1 C 1
    P P1D -0.0132(2) 0.3322(2) 0.1553(2) 0.0261(4) Uani d PD 0.588(3) 1 D 1
    O O2D -0.0483(3) 0.3850(2) 0.1491(4) 0.0272(11) Uani d PD 0.588(3) 1 D 1
    O O11D 0.0778(7) 0.2446(5) 0.0928(13) 0.028(3) Uani d PD 0.588(3) 1 D 1
    N N12D 0.1349(4) 0.3187(8) 0.1196(16) 0.0264(5) Uani d PDU 0.588(3) 1 D 1
    C C3D 0.0067(2) 0.3186(2) 0.25637(19) 0.0302(8) Uani d PGD 0.588(3) 1 D 1
    C C4D 0.0390(2) 0.2705(2) 0.2779(2) 0.0302(8) Uani d PGD 0.588(3) 1 D 1
    H H4D 0.0514 0.2437 0.2388 0.036 Uiso calc PR 0.588(3) 1 D 1
    C C5D 0.05270(15) 0.26211(17) 0.3567(3) 0.0302(8) Uani d PGD 0.588(3) 1 D 1
    H H5D 0.0749 0.2298 0.3711 0.036 Uiso calc PR 0.588(3) 1 D 1
    C C6D 0.03407(13) 0.30070(17) 0.4146(2) 0.0302(8) Uani d PGD 0.588(3) 1 D 1
    H H6D 0.0477 0.2991 0.4667 0.036 Uiso calc PR 0.588(3) 1 D 1
    C C7D -0.00539(13) 0.34242(15) 0.3951(2) 0.0302(8) Uani d PGD 0.588(3) 1 D 1
    H H7D -0.0262 0.3598 0.4346 0.036 Uiso calc PR 0.588(3) 1 D 1
    C C8D -0.01251(14) 0.35727(15) 0.3137(2) 0.0302(8) Uani d PGD 0.588(3) 1 D 1
    H H8D -0.0301 0.3932 0.2988 0.036 Uiso calc PR 0.588(3) 1 D 1
    C C9D 0.0440(3) 0.3445(5) 0.0978(4) 0.0265(6) Uani d PD 0.588(3) 1 D 1
    H H9D1 0.0340 0.3451 0.0413 0.032 Uiso calc PR 0.588(3) 1 D 1
    H H9D2 0.0577 0.3851 0.1110 0.032 Uiso calc PR 0.588(3) 1 D 1
    C C10D 0.0866(4) 0.2986(5) 0.1088(13) 0.0254(9) Uani d PD 0.588(3) 1 D 1
    C C13D 0.1491(5) 0.3824(9) 0.1321(10) 0.0275(7) Uani d PDU 0.588(3) 1 D 1
    H H13G 0.1278 0.4079 0.0967 0.033 Uiso calc PR 0.588(3) 1 D 1
    H H13H 0.1852 0.3878 0.1167 0.033 Uiso calc PR 0.588(3) 1 D 1
    C C14D 0.1429(5) 0.4049(6) 0.2168(8) 0.0364(11) Uani d PD 0.588(3) 1 D 1
    H H14D 0.1058 0.4020 0.2300 0.044 Uiso calc PR 0.588(3) 1 D 1
    C C15D 0.1576(3) 0.4723(5) 0.2191(8) 0.0362(18) Uani d PDU 0.588(3) 1 D 1
    H H15J 0.1944 0.4764 0.2101 0.043 Uiso calc PR 0.588(3) 1 D 1
    H H15K 0.1492 0.4892 0.2707 0.043 Uiso calc PR 0.588(3) 1 D 1
    H H15L 0.1386 0.4941 0.1778 0.043 Uiso calc PR 0.588(3) 1 D 1
    C C16D 0.1724(9) 0.3678(8) 0.2773(12) 0.048(3) Uani d PDU 0.588(3) 1 D 1
    H H16J 0.1598 0.3260 0.2767 0.057 Uiso calc PR 0.588(3) 1 D 1
    H H16K 0.1676 0.3852 0.3298 0.057 Uiso calc PR 0.588(3) 1 D 1
    H H16L 0.2088 0.3682 0.2645 0.057 Uiso calc PR 0.588(3) 1 D 1
    C C17D 0.1761(6) 0.2736(10) 0.1250(10) 0.0305(9) Uani d PDU 0.588(3) 1 D 1
    H H17G 0.1615 0.2349 0.1438 0.037 Uiso calc PR 0.588(3) 1 D 1
    H H17H 0.2015 0.2873 0.1649 0.037 Uiso calc PR 0.588(3) 1 D 1
    C C18D 0.2034(6) 0.2622(7) 0.0476(10) 0.0307(13) Uani d PDU 0.588(3) 1 D 1
    H H18D 0.2194 0.3011 0.0306 0.037 Uiso calc PR 0.588(3) 1 D 1
    C C19D 0.2460(8) 0.2166(13) 0.0631(12) 0.040(3) Uani d PD 0.588(3) 1 D 1
    H H19J 0.2693 0.2324 0.1038 0.048 Uiso calc PR 0.588(3) 1 D 1
    H H19K 0.2650 0.2097 0.0144 0.048 Uiso calc PR 0.588(3) 1 D 1
    H H19L 0.2312 0.1783 0.0810 0.048 Uiso calc PR 0.588(3) 1 D 1
    C C20D 0.1675(9) 0.2410(10) -0.0183(10) 0.037(2) Uani d PDU 0.588(3) 1 D 1
    H H20J 0.1491 0.2047 -0.0011 0.044 Uiso calc PR 0.588(3) 1 D 1
    H H20K 0.1874 0.2315 -0.0653 0.044 Uiso calc PR 0.588(3) 1 D 1
    H H20L 0.1428 0.2731 -0.0307 0.044 Uiso calc PR 0.588(3) 1 D 1
    C C21D -0.0428(2) 0.2629(3) 0.1215(4) 0.0257(12) Uani d PD 0.588(3) 1 D 1
    H H21G -0.0566 0.2690 0.0675 0.031 Uiso calc PR 0.588(3) 1 D 1
    H H21H -0.0166 0.2306 0.1192 0.031 Uiso calc PR 0.588(3) 1 D 1
    C C22D -0.0860(2) 0.2427(2) 0.1755(3) 0.0288(11) Uani d PD 0.588(3) 1 D 1
    H H22G -0.0712 0.2206 0.2212 0.035 Uiso calc PR 0.588(3) 1 D 1
    H H22H -0.1038 0.2789 0.1959 0.035 Uiso calc PR 0.588(3) 1 D 1
    C C23D -0.12469(15) 0.20207(18) 0.1340(2) 0.0312(8) Uani d PD 0.588(3) 1 D 1
    H H23G -0.1369 0.2229 0.0857 0.037 Uiso calc PR 0.588(3) 1 D 1
    H H23H -0.1545 0.1968 0.1688 0.037 Uiso calc PR 0.588(3) 1 D 1
    C C24D -0.10496(16) 0.13974(19) 0.1111(3) 0.0322(8) Uani d PD 0.588(3) 1 D 1
    H H24G -0.0873 0.1212 0.1571 0.039 Uiso calc PR 0.588(3) 1 D 1
    H H24H -0.0798 0.1441 0.0684 0.039 Uiso calc PR 0.588(3) 1 D 1
    C C25D -0.14814(18) 0.09821(19) 0.0835(3) 0.0353(10) Uani d PD 0.588(3) 1 D
                                                                               1
    H H25G -0.1724 0.0933 0.1273 0.042 Uiso calc PR 0.588(3) 1 D 1
    H H25H -0.1667 0.1185 0.0397 0.042 Uiso calc PR 0.588(3) 1 D 1
    C C26D -0.1322(3) 0.0359(4) 0.0559(9) 0.0372(18) Uani d PD 0.588(3) 1 D 1
    H H26G -0.1120 0.0161 0.0983 0.045 Uiso calc PR 0.588(3) 1 D 1
    H H26H -0.1098 0.0403 0.0096 0.045 Uiso calc PR 0.588(3) 1 D 1
    C C27D -0.1772(4) -0.0046(11) 0.034(3) 0.0427(7) Uani d PD 0.588(3) 1 D 1
    H H27G -0.1970 -0.0135 0.0817 0.051 Uiso calc PR 0.588(3) 1 D 1
    H H27H -0.1999 0.0175 -0.0034 0.051 Uiso calc PR 0.588(3) 1 D 1
    C C28D -0.1614(4) -0.0640(6) -0.0041(14) 0.054(3) Uani d PD 0.588(3) 1 D 1
    H H28J -0.1420 -0.0557 -0.0519 0.065 Uiso calc PR 0.588(3) 1 D 1
    H H28K -0.1920 -0.0875 -0.0178 0.065 Uiso calc PR 0.588(3) 1 D 1
    H H28L -0.1401 -0.0871 0.0330 0.065 Uiso calc PR 0.588(3) 1 D 1
    P P1E -0.0150(3) 0.3228(3) 0.1529(3) 0.0261(4) Uani d PD 0.412(3) 1 D 2
    O O2E -0.0548(4) 0.3703(4) 0.1425(7) 0.0272(11) Uani d PD 0.412(3) 1 D 2
    O O11E 0.0751(10) 0.2442(7) 0.107(2) 0.028(3) Uani d PD 0.412(3) 1 D 2
    N N12E 0.1344(6) 0.3177(11) 0.121(2) 0.0264(5) Uani d PDU 0.412(3) 1 D 2
    C C3E 0.0011(3) 0.3118(3) 0.2561(3) 0.0326(12) Uani d PGD 0.412(3) 1 D 2
    C C4E 0.0334(3) 0.2651(3) 0.2820(4) 0.0326(12) Uani d PGD 0.412(3) 1 D 2
    H H4E 0.0486 0.2386 0.2449 0.039 Uiso calc PR 0.412(3) 1 D 2
    C C5E 0.0434(2) 0.2573(3) 0.3625(4) 0.0326(12) Uani d PGD 0.412(3) 1 D 2
    H H5E 0.0639 0.2245 0.3803 0.039 Uiso calc PR 0.412(3) 1 D 2
    C C6E 0.02312(18) 0.2980(3) 0.4167(3) 0.0326(12) Uani d PGD 0.412(3) 1 D 2
    H H6E 0.0241 0.2892 0.4715 0.039 Uiso calc PR 0.412(3) 1 D 2
    C C7E 0.00095(19) 0.3530(2) 0.3890(3) 0.0326(12) Uani d PGD 0.412(3) 1 D 2
    H H7E 0.0001 0.3885 0.4205 0.039 Uiso calc PR 0.412(3) 1 D 2
    C C8E -0.0201(2) 0.3516(2) 0.3105(3) 0.0326(12) Uani d PGD 0.412(3) 1 D 2
    H H8E -0.0478 0.3772 0.2960 0.039 Uiso calc PR 0.412(3) 1 D 2
    C C9E 0.0434(4) 0.3452(7) 0.1035(6) 0.0265(6) Uani d PD 0.412(3) 1 D 2
    H H9E1 0.0348 0.3548 0.0479 0.032 Uiso calc PR 0.412(3) 1 D 2
    H H9E2 0.0563 0.3828 0.1284 0.032 Uiso calc PR 0.412(3) 1 D 2
    C C10E 0.0863(5) 0.2990(7) 0.1044(19) 0.0254(9) Uani d PD 0.412(3) 1 D 2
    C C13E 0.1499(7) 0.3815(12) 0.1271(15) 0.0275(7) Uani d PDU 0.412(3) 1 D 2
    H H13I 0.1293 0.4056 0.0893 0.033 Uiso calc PR 0.412(3) 1 D 2
    H H13J 0.1861 0.3850 0.1116 0.033 Uiso calc PR 0.412(3) 1 D 2
    C C14E 0.1439(7) 0.4090(9) 0.2095(12) 0.0364(11) Uani d PD 0.412(3) 1 D 2
    H H14E 0.1067 0.4165 0.2177 0.044 Uiso calc PR 0.412(3) 1 D 2
    C C15E 0.1711(6) 0.4707(9) 0.2103(13) 0.0362(18) Uani d PDU 0.412(3) 1 D 2
    H H15M 0.2068 0.4654 0.1951 0.043 Uiso calc PR 0.412(3) 1 D 2
    H H15N 0.1697 0.4880 0.2633 0.043 Uiso calc PR 0.412(3) 1 D 2
    H H15O 0.1540 0.4980 0.1729 0.043 Uiso calc PR 0.412(3) 1 D 2
    C C16E 0.1626(14) 0.3678(12) 0.2755(17) 0.048(3) Uani d PDU 0.412(3) 1 D 2
    H H16M 0.1470 0.3277 0.2694 0.057 Uiso calc PR 0.412(3) 1 D 2
    H H16N 0.1529 0.3851 0.3264 0.057 Uiso calc PR 0.412(3) 1 D 2
    H H16O 0.1998 0.3641 0.2733 0.057 Uiso calc PR 0.412(3) 1 D 2
    C C17E 0.1756(8) 0.2724(15) 0.1187(14) 0.0305(9) Uani d PDU 0.412(3) 1 D 2
    H H17I 0.1612 0.2325 0.1330 0.037 Uiso calc PR 0.412(3) 1 D 2
    H H17J 0.2016 0.2830 0.1591 0.037 Uiso calc PR 0.412(3) 1 D 2
    C C18E 0.2016(8) 0.2668(11) 0.0392(15) 0.0307(13) Uani d PDU 0.412(3) 1 D 2
    H H18E 0.2167 0.3071 0.0259 0.037 Uiso calc PR 0.412(3) 1 D 2
    C C19E 0.2453(12) 0.222(2) 0.0478(18) 0.040(3) Uani d PD 0.412(3) 1 D 2
    H H19M 0.2693 0.2357 0.0885 0.048 Uiso calc PR 0.412(3) 1 D 2
    H H19N 0.2630 0.2179 -0.0025 0.048 Uiso calc PR 0.412(3) 1 D 2
    H H19O 0.2315 0.1820 0.0629 0.048 Uiso calc PR 0.412(3) 1 D 2
    C C20E 0.1649(13) 0.2491(16) -0.0273(14) 0.037(2) Uani d PDU 0.412(3) 1 D 2
    H H20M 0.1500 0.2093 -0.0160 0.044 Uiso calc PR 0.412(3) 1 D 2
    H H20N 0.1834 0.2472 -0.0771 0.044 Uiso calc PR 0.412(3) 1 D 2
    H H20O 0.1375 0.2792 -0.0316 0.044 Uiso calc PR 0.412(3) 1 D 2
    C C21E -0.0339(3) 0.2503(4) 0.1138(5) 0.0257(12) Uani d PD 0.412(3) 1 D 2
    H H21I -0.0390 0.2541 0.0561 0.031 Uiso calc PR 0.412(3) 1 D 2
    H H21J -0.0058 0.2211 0.1230 0.031 Uiso calc PR 0.412(3) 1 D 2
    C C22E -0.0827(3) 0.2248(3) 0.1494(4) 0.0288(11) Uani d PD 0.412(3) 1 D 2
    H H22I -0.0757 0.2137 0.2050 0.035 Uiso calc PR 0.412(3) 1 D 2
    H H22J -0.1092 0.2569 0.1490 0.035 Uiso calc PR 0.412(3) 1 D 2
    C C23E -0.1036(2) 0.1696(3) 0.1061(4) 0.0312(8) Uani d PD 0.412(3) 1 D 2
    H H23I -0.1157 0.1822 0.0531 0.037 Uiso calc PR 0.412(3) 1 D 2
    H H23J -0.0755 0.1402 0.0991 0.037 Uiso calc PR 0.412(3) 1 D 2
    C C24E -0.1474(2) 0.1383(2) 0.1481(3) 0.0322(8) Uani d PD 0.412(3) 1 D 2
    H H24I -0.1335 0.1177 0.1956 0.039 Uiso calc PR 0.412(3) 1 D 2
    H H24J -0.1718 0.1694 0.1660 0.039 Uiso calc PR 0.412(3) 1 D 2
    C C25E -0.1762(3) 0.0921(3) 0.0983(4) 0.0353(10) Uani d PD 0.412(3) 1 D 2
    H H25I -0.2046 0.0756 0.1299 0.042 Uiso calc PR 0.412(3) 1 D 2
    H H25J -0.1916 0.1132 0.0523 0.042 Uiso calc PR 0.412(3) 1 D 2
    C C26E -0.1447(4) 0.0395(6) 0.0683(14) 0.0372(18) Uani d PD 0.412(3) 1 D 2
    H H26I -0.1250 0.0220 0.1129 0.045 Uiso calc PR 0.412(3) 1 D 2
    H H26J -0.1199 0.0549 0.0294 0.045 Uiso calc PR 0.412(3) 1 D 2
    C C27E -0.1767(5) -0.0102(15) 0.030(4) 0.0427(7) Uani d PD 0.412(3) 1 D 2
    H H27I -0.2013 -0.0257 0.0691 0.051 Uiso calc PR 0.412(3) 1 D 2
    H H27J -0.1966 0.0074 -0.0143 0.051 Uiso calc PR 0.412(3) 1 D 2
    C C28E -0.1452(7) -0.0627(8) -0.001(2) 0.054(3) Uani d PD 0.412(3) 1 D 2
    H H28M -0.1241 -0.0489 -0.0444 0.065 Uiso calc PR 0.412(3) 1 D 2
    H H28N -0.1681 -0.0950 -0.0190 0.065 Uiso calc PR 0.412(3) 1 D 2
    H H28O -0.1231 -0.0782 0.0418 0.065 Uiso calc PR 0.412(3) 1 D 2
loop_
    _atom_site_aniso_label
    _atom_site_aniso_U_11
    _atom_site_aniso_U_22
    _atom_site_aniso_U_33
    _atom_site_aniso_U_12
    _atom_site_aniso_U_13
    _atom_site_aniso_U_23
    P1A 0.0258(3) 0.0229(3) 0.0247(3) 0.0009(2) -0.0012(2) -0.0019(2)
    O2A 0.0275(9) 0.0260(8) 0.0336(9) 0.0040(7) -0.0010(7) -0.0040(7)
    O11A 0.0327(10) 0.0265(9) 0.0330(9) 0.0028(7) 0.0011(7) 0.0011(7)
    N12A 0.0271(11) 0.0258(10) 0.0305(10) 0.0028(8) 0.0001(8) -0.0015(8)
    C3A 0.0258(13) 0.0257(12) 0.0281(12) -0.0029(10) -0.0018(10) -0.0031(10)
    C4A 0.0407(15) 0.0318(13) 0.0307(13) 0.0040(12) -0.0030(11) -0.0026(11)
    C5A 0.0459(16) 0.0373(15) 0.0326(14) 0.0029(12) 0.0011(12) -0.0095(11)
    C6A 0.0502(17) 0.0444(16) 0.0264(13) -0.0103(13) 0.0013(12) -0.0047(12)
    C7A 0.0598(19) 0.0385(15) 0.0324(14) 0.0010(14) -0.0022(13) 0.0058(12)
    C8A 0.0443(16) 0.0297(13) 0.0312(13) 0.0022(12) -0.0006(11) 0.0015(10)
    C9A 0.0260(12) 0.0246(12) 0.0244(12) 0.0003(10) 0.0011(10) -0.0024(9)
    C10A 0.0284(13) 0.0285(13) 0.0199(11) 0.0001(10) -0.0016(9) -0.0032(9)
    C13A 0.0271(13) 0.0342(14) 0.0378(14) 0.0051(11) 0.0008(11) 0.0004(11)
    C14A 0.0363(15) 0.0356(14) 0.0408(15) 0.0067(12) 0.0069(12) -0.0028(11)
    C15A 0.0517(18) 0.0506(17) 0.0370(15) 0.0082(14) 0.0067(13) -0.0057(13)
    C16A 0.0494(18) 0.0503(18) 0.0552(18) 0.0203(15) 0.0129(15) -0.0001(14)
    C17A 0.0275(13) 0.0295(13) 0.0309(13) -0.0012(10) 0.0018(10) -0.0006(10)
    C18A 0.0293(14) 0.0383(14) 0.0386(14) -0.0045(11) -0.0007(11) -0.0068(11)
    C19A 0.0409(17) 0.0383(16) 0.0649(19) -0.0053(13) -0.0072(14) -0.0110(14)
    C20A 0.0462(17) 0.0553(18) 0.0401(15) -0.0056(14) -0.0079(13) -0.0055(13)
    C21A 0.0272(13) 0.0268(12) 0.0267(12) 0.0023(10) -0.0013(10) -0.0007(9)
    C22A 0.0287(13) 0.0256(12) 0.0303(12) 0.0012(10) -0.0022(10) 0.0001(10)
    C23A 0.0306(14) 0.0297(13) 0.0344(13) -0.0005(11) -0.0009(11) 0.0039(10)
    C24A 0.0302(14) 0.0300(13) 0.0340(13) -0.0012(11) 0.0001(11) 0.0003(10)
    C25A 0.0360(15) 0.0316(14) 0.0391(14) -0.0026(11) 0.0042(12) -0.0003(11)
    C26A 0.0516(18) 0.0434(16) 0.0420(15) -0.0174(14) -0.0036(13) 0.0011(13)
    P1B 0.0280(3) 0.0217(3) 0.0259(3) 0.0019(2) -0.0002(2) -0.0004(2)
    O2B 0.0300(9) 0.0249(8) 0.0387(9) 0.0043(7) 0.0032(7) -0.0015(7)
    O11B 0.0348(10) 0.0281(9) 0.0334(9) 0.0028(7) -0.0039(7) 0.0000(7)
    N12B 0.0270(11) 0.0298(11) 0.0363(11) 0.0023(9) -0.0039(9) -0.0010(9)
    C3B 0.0245(12) 0.0252(12) 0.0289(12) -0.0035(10) -0.0002(10) 0.0014(10)
    C4B 0.0342(14) 0.0306(13) 0.0360(14) 0.0007(11) -0.0002(11) 0.0081(11)
    C5B 0.0473(17) 0.0472(16) 0.0332(14) -0.0002(14) -0.0071(12) 0.0153(12)
    C6B 0.0443(16) 0.0474(16) 0.0250(13) -0.0105(13) -0.0003(11) 0.0020(12)
    C7B 0.0413(15) 0.0347(14) 0.0308(13) -0.0035(12) 0.0012(11) -0.0050(11)
    C8B 0.0351(14) 0.0289(13) 0.0274(12) 0.0009(11) -0.0041(11) -0.0006(10)
    C9B 0.0289(13) 0.0267(12) 0.0256(12) -0.0011(10) -0.0002(10) -0.0030(9)
    C10B 0.0302(13) 0.0291(13) 0.0231(12) 0.0002(10) -0.0056(10) -0.0028(10)
    C13B 0.0297(14) 0.0337(14) 0.0374(14) -0.0003(11) -0.0033(11) 0.0040(11)
    C14B 0.0489(18) 0.0399(16) 0.0562(18) -0.0067(13) -0.0136(14) 0.0017(13)
    C15B 0.060(2) 0.0466(19) 0.087(3) -0.0192(16) -0.0245(19) 0.0122(17)
    C16B 0.075(2) 0.055(2) 0.0545(19) -0.0099(17) -0.0059(17) -0.0169(16)
    C17B 0.0263(13) 0.0384(15) 0.0438(15) 0.0070(11) -0.0033(11) 0.0003(12)
    C18B 0.0368(16) 0.0461(16) 0.0445(16) 0.0100(13) -0.0008(12) -0.0039(13)
    C19B 0.058(2) 0.064(2) 0.0412(16) 0.0154(16) 0.0020(14) -0.0033(14)
    C20B 0.0512(19) 0.062(2) 0.061(2) 0.0220(16) 0.0067(16) -0.0052(16)
    C21B 0.0314(13) 0.0238(12) 0.0250(12) 0.0027(10) 0.0000(10) 0.0026(9)
    C22B 0.0308(14) 0.0278(13) 0.0315(13) -0.0008(10) -0.0017(11) 0.0031(10)
    C23B 0.0339(14) 0.0277(13) 0.0355(13) 0.0010(11) 0.0017(11) 0.0023(10)
    C24B 0.0427(16) 0.0386(15) 0.0382(15) -0.0105(12) -0.0021(12) 0.0069(12)
    C25B 0.0485(17) 0.0381(15) 0.0383(15) -0.0106(13) 0.0028(13) 0.0057(12)
    C26B 0.066(2) 0.0454(17) 0.0491(17) -0.0166(15) -0.0059(15) 0.0053(14)
    P1C 0.0314(4) 0.0241(3) 0.0302(3) 0.0007(3) 0.0001(3) 0.0031(2)
    O2C 0.0329(10) 0.0280(9) 0.0461(10) 0.0044(7) 0.0006(8) 0.0039(8)
    O11C 0.0393(10) 0.0246(9) 0.0411(10) 0.0008(7) 0.0065(8) 0.0014(7)
    N12C 0.0343(12) 0.0254(10) 0.0318(11) 0.0037(9) -0.0069(9) -0.0014(8)
    C3C 0.0305(13) 0.0253(12) 0.0309(13) -0.0038(10) 0.0032(10) 0.0023(10)
    C4C 0.0399(15) 0.0311(14) 0.0366(14) -0.0015(12) 0.0048(12) -0.0032(11)
    C5C 0.0513(18) 0.0418(16) 0.0354(15) -0.0061(14) 0.0059(13) -0.0087(12)
    C6C 0.0498(17) 0.0426(16) 0.0291(13) -0.0153(13) -0.0011(12) 0.0011(11)
    C7C 0.0415(16) 0.0334(14) 0.0373(14) -0.0040(12) -0.0036(12) 0.0067(11)
    C8C 0.0408(15) 0.0273(13) 0.0311(13) -0.0022(11) 0.0018(11) 0.0023(10)
    C9C 0.0355(14) 0.0265(12) 0.0288(12) 0.0025(11) 0.0006(11) 0.0050(10)
    C10C 0.0350(14) 0.0288(13) 0.0200(11) 0.0024(11) 0.0037(10) 0.0021(9)
    C13C 0.0402(15) 0.0248(13) 0.0355(14) 0.0032(11) -0.0050(11) -0.0035(10)
    C14C 0.0403(15) 0.0360(14) 0.0358(14) -0.0022(12) -0.0040(12) -0.0037(11)
    C15C 0.0522(18) 0.0408(16) 0.0488(17) -0.0055(14) -0.0060(14) -0.0098(13)
    C16C 0.073(2) 0.0545(19) 0.0408(17) -0.0176(17) 0.0087(15) -0.0133(14)
    C17C 0.0337(14) 0.0305(13) 0.0399(14) 0.0063(11) -0.0076(12) -0.0012(11)
    C18C 0.0425(18) 0.0567(19) 0.061(2) 0.0146(15) 0.0013(15) 0.0061(15)
    C19C 0.0469(19) 0.091(3) 0.069(2) 0.0307(19) 0.0080(17) 0.0094(19)
    C20C 0.072(2) 0.070(2) 0.0439(17) 0.0290(18) 0.0048(16) -0.0046(16)
    C21C 0.0350(14) 0.0297(13) 0.0294(13) 0.0005(11) -0.0038(11) 0.0025(10)
    C22C 0.0384(15) 0.0288(13) 0.0358(14) -0.0016(11) 0.0005(11) 0.0016(11)
    C23C 0.0361(15) 0.0304(13) 0.0351(14) -0.0021(11) -0.0018(11) -0.0001(11)
    C24C 0.0353(15) 0.0334(14) 0.0371(14) -0.0023(11) 0.0000(11) -0.0001(11)
    C25C 0.0345(15) 0.0366(14) 0.0375(14) -0.0035(12) -0.0021(11) 0.0034(11)
    C26C 0.0331(14) 0.0334(13) 0.0356(14) -0.0047(11) -0.0028(11) 0.0035(11)
    P1D 0.0243(5) 0.0230(13) 0.0308(4) -0.0019(7) -0.0011(3) 0.0095(6)
    O2D 0.020(2) 0.014(3) 0.0468(16) -0.009(2) -0.0027(12) 0.009(2)
    O11D 0.0328(19) 0.0241(9) 0.026(8) -0.0047(9) 0.009(3) 0.0022(17)
    N12D 0.0258(11) 0.0243(11) 0.0290(11) 0.0007(8) -0.0015(9) 0.0002(9)
    C3D 0.0290(14) 0.0292(14) 0.0323(17) -0.0111(12) -0.0013(11) 0.0066(11)
    C4D 0.0290(14) 0.0292(14) 0.0323(17) -0.0111(12) -0.0013(11) 0.0066(11)
    C5D 0.0290(14) 0.0292(14) 0.0323(17) -0.0111(12) -0.0013(11) 0.0066(11)
    C6D 0.0290(14) 0.0292(14) 0.0323(17) -0.0111(12) -0.0013(11) 0.0066(11)
    C7D 0.0290(14) 0.0292(14) 0.0323(17) -0.0111(12) -0.0013(11) 0.0066(11)
    C8D 0.0290(14) 0.0292(14) 0.0323(17) -0.0111(12) -0.0013(11) 0.0066(11)
    C9D 0.0276(13) 0.0273(12) 0.0245(14) -0.0007(10) -0.0015(11) 0.0053(11)
    C10D 0.0274(13) 0.0266(13) 0.022(2) -0.0015(10) 0.0020(11) 0.0046(11)
    C13D 0.0279(13) 0.0230(12) 0.032(2) -0.0011(10) 0.0001(12) -0.0006(13)
    C14D 0.0422(16) 0.034(2) 0.032(3) -0.0003(13) -0.0023(15) -0.0046(18)
    C15D 0.023(5) 0.0400(17) 0.046(3) 0.000(3) 0.006(3) -0.0156(17)
    C16D 0.050(9) 0.0585(19) 0.0343(17) 0.000(3) -0.009(3) -0.0041(14)
    C17D 0.0290(14) 0.0266(14) 0.036(3) 0.0034(11) -0.0049(14) 0.0033(17)
    C18D 0.0306(16) 0.023(2) 0.038(3) 0.0027(14) 0.0003(18) 0.002(2)
    C19D 0.0341(17) 0.032(5) 0.054(7) 0.0067(17) 0.002(4) 0.005(5)
    C20D 0.040(2) 0.032(5) 0.038(3) 0.003(3) 0.001(2) -0.002(3)
    C21D 0.019(2) 0.025(3) 0.0329(17) 0.004(2) -0.0017(14) 0.0064(15)
    C22D 0.0321(18) 0.031(3) 0.024(3) -0.006(2) 0.001(2) -0.0004(19)
    C23D 0.030(2) 0.031(2) 0.032(2) -0.0058(17) -0.0021(16) 0.0001(16)
    C24D 0.0311(19) 0.032(2) 0.033(2) -0.0052(18) -0.0023(15) -0.0023(16)
    C25D 0.034(3) 0.0340(19) 0.038(2) -0.006(2) -0.004(2) -0.0004(16)
    C26D 0.039(4) 0.0332(18) 0.039(5) 0.000(2) -0.008(4) -0.0030(14)
    C27D 0.0447(17) 0.040(4) 0.043(4) -0.0077(15) -0.0010(14) -0.006(3)
    C28D 0.062(8) 0.0411(18) 0.058(3) -0.012(4) -0.002(7) -0.0152(16)
    P1E 0.0243(5) 0.0230(13) 0.0308(4) -0.0019(7) -0.0011(3) 0.0095(6)
    O2E 0.020(2) 0.014(3) 0.0468(16) -0.009(2) -0.0027(12) 0.009(2)
    O11E 0.0328(19) 0.0241(9) 0.026(8) -0.0047(9) 0.009(3) 0.0022(17)
    N12E 0.0258(11) 0.0243(11) 0.0290(11) 0.0007(8) -0.0015(9) 0.0002(9)
    C3E 0.025(2) 0.035(2) 0.037(3) -0.0100(17) 0.0054(16) 0.0070(17)
    C4E 0.025(2) 0.035(2) 0.037(3) -0.0100(17) 0.0054(16) 0.0070(17)
    C5E 0.025(2) 0.035(2) 0.037(3) -0.0100(17) 0.0054(16) 0.0070(17)
    C6E 0.025(2) 0.035(2) 0.037(3) -0.0100(17) 0.0054(16) 0.0070(17)
    C7E 0.025(2) 0.035(2) 0.037(3) -0.0100(17) 0.0054(16) 0.0070(17)
    C8E 0.025(2) 0.035(2) 0.037(3) -0.0100(17) 0.0054(16) 0.0070(17)
    C9E 0.0276(13) 0.0273(12) 0.0245(14) -0.0007(10) -0.0015(11) 0.0053(11)
    C10E 0.0274(13) 0.0266(13) 0.022(2) -0.0015(10) 0.0020(11) 0.0046(11)
    C13E 0.0279(13) 0.0230(12) 0.032(2) -0.0011(10) 0.0001(12) -0.0006(13)
    C14E 0.0422(16) 0.034(2) 0.032(3) -0.0003(13) -0.0023(15) -0.0046(18)
    C15E 0.023(5) 0.0400(17) 0.046(3) 0.000(3) 0.006(3) -0.0156(17)
    C16E 0.050(9) 0.0585(19) 0.0343(17) 0.000(3) -0.009(3) -0.0041(14)
    C17E 0.0290(14) 0.0266(14) 0.036(3) 0.0034(11) -0.0049(14) 0.0033(17)
    C18E 0.0306(16) 0.023(2) 0.038(3) 0.0027(14) 0.0003(18) 0.002(2)
    C19E 0.0341(17) 0.032(5) 0.054(7) 0.0067(17) 0.002(4) 0.005(5)
    C20E 0.040(2) 0.032(5) 0.038(3) 0.003(3) 0.001(2) -0.002(3)
    C21E 0.019(2) 0.025(3) 0.0329(17) 0.004(2) -0.0017(14) 0.0064(15)
    C22E 0.0321(18) 0.031(3) 0.024(3) -0.006(2) 0.001(2) -0.0004(19)
    C23E 0.030(2) 0.031(2) 0.032(2) -0.0058(17) -0.0021(16) 0.0001(16)
    C24E 0.0311(19) 0.032(2) 0.033(2) -0.0052(18) -0.0023(15) -0.0023(16)
    C25E 0.034(3) 0.0340(19) 0.038(2) -0.006(2) -0.004(2) -0.0004(16)
    C26E 0.039(4) 0.0332(18) 0.039(5) 0.000(2) -0.008(4) -0.0030(14)
    C27E 0.0447(17) 0.040(4) 0.043(4) -0.0077(15) -0.0010(14) -0.006(3)
    C28E 0.062(8) 0.0411(18) 0.058(3) -0.012(4) -0.002(7) -0.0152(16)
_geom_special_details
;
All e.s.d.'s (except the e.s.d. in the dihedral angle between two l.s. planes)
are estimated using the full covariance matrix. The cell e.s.d.'s are taken
into account individually in the estimation of e.s.d.'s in distances, angles
and torsion angles; correlations between e.s.d.'s in cell parameters are only
used when they are defined by crystal symmetry. An approximate (isotropic)
treatment of cell e.s.d.'s is used for estimating e.s.d.'s involving l.s.
planes.
;
loop_
    _geom_bond_atom_site_label_1
    _geom_bond_atom_site_label_2
    _geom_bond_site_symmetry_2
    _geom_bond_distance
    _geom_bond_publ_flag
    P1A O2A . 1.4869(16) ?
    P1A C21A . 1.798(2) ?
    P1A C3A . 1.809(2) ?
    P1A C9A . 1.812(2) ?
    O11A C10A . 1.233(3) ?
    N12A C10A . 1.356(3) ?
    N12A C17A . 1.467(3) ?
    N12A C13A . 1.471(3) ?
    C3A C8A . 1.390(3) ?
    C3A C4A . 1.392(3) ?
    C4A C5A . 1.389(3) ?
    C4A H4A . 0.9500 ?
    C5A C6A . 1.384(4) ?
    C5A H5A . 0.9500 ?
    C6A C7A . 1.373(4) ?
    C6A H6A . 0.9500 ?
    C7A C8A . 1.386(4) ?
    C7A H7A . 0.9500 ?
    C8A H8A . 0.9500 ?
    C9A C10A . 1.517(3) ?
    C9A H9A1 . 0.9900 ?
    C9A H9A2 . 0.9900 ?
    C13A C14A . 1.532(3) ?
    C13A H13A . 0.9900 ?
    C13A H13B . 0.9900 ?
    C14A C15A . 1.520(4) ?
    C14A C16A . 1.524(4) ?
    C14A H14A . 1.0000 ?
    C15A H15A . 0.9800 ?
    C15A H15B . 0.9800 ?
    C15A H15C . 0.9800 ?
    C16A H16A . 0.9800 ?
    C16A H16B . 0.9800 ?
    C16A H16C . 0.9800 ?
    C17A C18A . 1.537(3) ?
    C17A H17A . 0.9900 ?
    C17A H17B . 0.9900 ?
    C18A C20A . 1.515(4) ?
    C18A C19A . 1.518(4) ?
    C18A H18A . 1.0000 ?
    C19A H19A . 0.9800 ?
    C19A H19B . 0.9800 ?
    C19A H19C . 0.9800 ?
    C20A H20A . 0.9800 ?
    C20A H20B . 0.9800 ?
    C20A H20C . 0.9800 ?
    C21A C22A . 1.531(3) ?
    C21A H21A . 0.9900 ?
    C21A H21B . 0.9900 ?
    C22A C23A . 1.520(3) ?
    C22A H22A . 0.9900 ?
    C22A H22B . 0.9900 ?
    C23A C24A . 1.518(3) ?
    C23A H23A . 0.9900 ?
    C23A H23B . 0.9900 ?
    C24A C25A . 1.525(3) ?
    C24A H24A . 0.9900 ?
    C24A H24B . 0.9900 ?
    C25A C26A . 1.515(4) ?
    C25A H25A . 0.9900 ?
    C25A H25B . 0.9900 ?
    C26A C27A . 1.534(4) ?
    C26A H26A . 0.9900 ?
    C26A H26B . 0.9900 ?
    C27A C28A . 1.499(5) ?
    C27A H27A . 0.9900 ?
    C27A H27B . 0.9900 ?
    C28A H28A . 0.9800 ?
    C28A H28B . 0.9800 ?
    C28A H28C . 0.9800 ?
    P1B O2B . 1.4848(16) ?
    P1B C21B . 1.796(2) ?
    P1B C3B . 1.812(2) ?
    P1B C9B . 1.812(2) ?
    O11B C10B . 1.236(3) ?
    N12B C10B . 1.356(3) ?
    N12B C13B . 1.469(3) ?
    N12B C17B . 1.471(3) ?
    C3B C8B . 1.388(3) ?
    C3B C4B . 1.393(3) ?
    C4B C5B . 1.388(4) ?
    C4B H4B . 0.9500 ?
    C5B C6B . 1.371(4) ?
    C5B H5B . 0.9500 ?
    C6B C7B . 1.387(4) ?
    C6B H6B . 0.9500 ?
    C7B C8B . 1.390(3) ?
    C7B H7B . 0.9500 ?
    C8B H8B . 0.9500 ?
    C9B C10B . 1.518(3) ?
    C9B H9B1 . 0.9900 ?
    C9B H9B2 . 0.9900 ?
    C13B C14B . 1.511(4) ?
    C13B H13C . 0.9900 ?
    C13B H13D . 0.9900 ?
    C14B C16B . 1.486(4) ?
    C14B C15B . 1.530(4) ?
    C14B H14B . 1.0000 ?
    C15B H15D . 0.9800 ?
    C15B H15E . 0.9800 ?
    C15B H15F . 0.9800 ?
    C16B H16D . 0.9800 ?
    C16B H16E . 0.9800 ?
    C16B H16F . 0.9800 ?
    C17B C18B . 1.532(4) ?
    C17B H17C . 0.9900 ?
    C17B H17D . 0.9900 ?
    C18B C19B . 1.516(4) ?
    C18B C20B . 1.529(4) ?
    C18B H18B . 1.0000 ?
    C19B H19D . 0.9800 ?
    C19B H19E . 0.9800 ?
    C19B H19F . 0.9800 ?
    C20B H20D . 0.9800 ?
    C20B H20E . 0.9800 ?
    C20B H20F . 0.9800 ?
    C21B C22B . 1.531(3) ?
    C21B H21C . 0.9900 ?
    C21B H21D . 0.9900 ?
    C22B C23B . 1.525(3) ?
    C22B H22C . 0.9900 ?
    C22B H22D . 0.9900 ?
    C23B C24B . 1.515(3) ?
    C23B H23C . 0.9900 ?
    C23B H23D . 0.9900 ?
    C24B C25B . 1.533(4) ?
    C24B H24C . 0.9900 ?
    C24B H24D . 0.9900 ?
    C25B C26B . 1.511(4) ?
    C25B H25C . 0.9900 ?
    C25B H25D . 0.9900 ?
    C26B C27B . 1.528(4) ?
    C26B H26C . 0.9900 ?
    C26B H26D . 0.9900 ?
    C27B C28B . 1.516(4) ?
    C27B H27C . 0.9900 ?
    C27B H27D . 0.9900 ?
    C28B H28D . 0.9800 ?
    C28B H28E . 0.9800 ?
    C28B H28F . 0.9800 ?
    P1C O2C . 1.4873(17) ?
    P1C C21C . 1.800(2) ?
    P1C C9C . 1.812(2) ?
    P1C C3C . 1.812(2) ?
    O11C C10C . 1.240(3) ?
    N12C C10C . 1.347(3) ?
    N12C C17C . 1.465(3) ?
    N12C C13C . 1.471(3) ?
    C3C C4C . 1.392(3) ?
    C3C C8C . 1.396(3) ?
    C4C C5C . 1.389(4) ?
    C4C H4C . 0.9500 ?
    C5C C6C . 1.385(4) ?
    C5C H5C . 0.9500 ?
    C6C C7C . 1.391(4) ?
    C6C H6C . 0.9500 ?
    C7C C8C . 1.388(3) ?
    C7C H7C . 0.9500 ?
    C8C H8C . 0.9500 ?
    C9C C10C . 1.517(3) ?
    C9C H9C1 . 0.9900 ?
    C9C H9C2 . 0.9900 ?
    C13C C14C . 1.523(3) ?
    C13C H13E . 0.9900 ?
    C13C H13F . 0.9900 ?
    C14C C16C . 1.500(4) ?
    C14C C15C . 1.522(4) ?
    C14C H14C . 1.0000 ?
    C15C H15G . 0.9800 ?
    C15C H15H . 0.9800 ?
    C15C H15I . 0.9800 ?
    C16C H16G . 0.9800 ?
    C16C H16H . 0.9800 ?
    C16C H16I . 0.9800 ?
    C17C C18C . 1.498(4) ?
    C17C H17E . 0.9900 ?
    C17C H17F . 0.9900 ?
    C18C C20C . 1.474(4) ?
    C18C C19C . 1.533(4) ?
    C18C H18C . 1.0000 ?
    C19C H19G . 0.9800 ?
    C19C H19H . 0.9800 ?
    C19C H19I . 0.9800 ?
    C20C H20G . 0.9800 ?
    C20C H20H . 0.9800 ?
    C20C H20I . 0.9800 ?
    C21C C22C . 1.525(3) ?
    C21C H21E . 0.9900 ?
    C21C H21F . 0.9900 ?
    C22C C23C . 1.520(3) ?
    C22C H22E . 0.9900 ?
    C22C H22F . 0.9900 ?
    C23C C24C . 1.523(3) ?
    C23C H23E . 0.9900 ?
    C23C H23F . 0.9900 ?
    C24C C25C . 1.527(3) ?
    C24C H24E . 0.9900 ?
    C24C H24F . 0.9900 ?
    C25C C26C . 1.518(4) ?
    C25C H25E . 0.9900 ?
    C25C H25F . 0.9900 ?
    C26C C27C . 1.518(3) ?
    C26C H26E . 0.9900 ?
    C26C H26F . 0.9900 ?
    C27C C28C . 1.520(4) ?
    C27C H27E . 0.9900 ?
    C27C H27F . 0.9900 ?
    C28C H28G . 0.9800 ?
    C28C H28H . 0.9800 ?
    C28C H28I . 0.9800 ?
    P1D O2D . 1.488(3) ?
    P1D C21D . 1.806(3) ?
    P1D C3D . 1.812(2) ?
    P1D C9D . 1.815(3) ?
    O11D C10D . 1.245(6) ?
    N12D C10D . 1.349(4) ?
    N12D C13D . 1.470(3) ?
    N12D C17D . 1.471(4) ?
    C3D C8D . 1.3931 ?
    C3D C4D . 1.4030 ?
    C4D C5D . 1.3939 ?
    C4D H4D . 0.9500 ?
    C5D C6D . 1.3924 ?
    C5D H5D . 0.9500 ?
    C6D C7D . 1.4204 ?
    C6D H6D . 0.9500 ?
    C7D C8D . 1.4299 ?
    C7D H7D . 0.9500 ?
    C8D H8D . 0.9500 ?
    C9D C10D . 1.517(4) ?
    C9D H9D1 . 0.9900 ?
    C9D H9D2 . 0.9900 ?
    C13D C14D . 1.532(4) ?
    C13D H13G . 0.9900 ?
    C13D H13H . 0.9900 ?
    C14D C16D . 1.518(5) ?
    C14D C15D . 1.537(5) ?
    C14D H14D . 1.0000 ?
    C15D H15J . 0.9800 ?
    C15D H15K . 0.9800 ?
    C15D H15L . 0.9800 ?
    C16D H16J . 0.9800 ?
    C16D H16K . 0.9800 ?
    C16D H16L . 0.9800 ?
    C17D C18D . 1.524(4) ?
    C17D H17G . 0.9900 ?
    C17D H17H . 0.9900 ?
    C18D C19D . 1.524(4) ?
    C18D C20D . 1.525(4) ?
    C18D H18D . 1.0000 ?
    C19D H19J . 0.9800 ?
    C19D H19K . 0.9800 ?
    C19D H19L . 0.9800 ?
    C20D H20J . 0.9800 ?
    C20D H20K . 0.9800 ?
    C20D H20L . 0.9800 ?
    C21D C22D . 1.532(4) ?
    C21D H21G . 0.9900 ?
    C21D H21H . 0.9900 ?
    C22D C23D . 1.520(5) ?
    C22D H22G . 0.9900 ?
    C22D H22H . 0.9900 ?
    C23D C24D . 1.522(5) ?
    C23D H23G . 0.9900 ?
    C23D H23H . 0.9900 ?
    C24D C25D . 1.525(5) ?
    C24D H24G . 0.9900 ?
    C24D H24H . 0.9900 ?
    C25D C26D . 1.513(5) ?
    C25D H25G . 0.9900 ?
    C25D H25H . 0.9900 ?
    C26D C27D . 1.523(6) ?
    C26D H26G . 0.9900 ?
    C26D H26H . 0.9900 ?
    C27D C28D . 1.520(5) ?
    C27D H27G . 0.9900 ?
    C27D H27H . 0.9900 ?
    C28D H28J . 0.9800 ?
    C28D H28K . 0.9800 ?
    C28D H28L . 0.9800 ?
    P1E O2E . 1.488(3) ?
    P1E C21E . 1.801(4) ?
    P1E C3E . 1.813(3) ?
    P1E C9E . 1.820(4) ?
    O11E C10E . 1.245(6) ?
    N12E C10E . 1.350(5) ?
    N12E C13E . 1.470(4) ?
    N12E C17E . 1.471(4) ?
    C3E C8E . 1.3951 ?
    C3E C4E . 1.4033 ?
    C4E C5E . 1.3983 ?
    C4E H4E . 0.9500 ?
    C5E C6E . 1.3958 ?
    C5E H5E . 0.9500 ?
    C6E C7E . 1.4237 ?
    C6E H6E . 0.9500 ?
    C7E C8E . 1.4350 ?
    C7E H7E . 0.9500 ?
    C8E H8E . 0.9500 ?
    C9E C10E . 1.517(4) ?
    C9E H9E1 . 0.9900 ?
    C9E H9E2 . 0.9900 ?
    C13E C14E . 1.532(5) ?
    C13E H13I . 0.9900 ?
    C13E H13J . 0.9900 ?
    C14E C16E . 1.518(5) ?
    C14E C15E . 1.538(5) ?
    C14E H14E . 1.0000 ?
    C15E H15M . 0.9800 ?
    C15E H15N . 0.9800 ?
    C15E H15O . 0.9800 ?
    C16E H16M . 0.9800 ?
    C16E H16N . 0.9800 ?
    C16E H16O . 0.9800 ?
    C17E C18E . 1.524(5) ?
    C17E H17I . 0.9900 ?
    C17E H17J . 0.9900 ?
    C18E C19E . 1.524(5) ?
    C18E C20E . 1.525(5) ?
    C18E H18E . 1.0000 ?
    C19E H19M . 0.9800 ?
    C19E H19N . 0.9800 ?
    C19E H19O . 0.9800 ?
    C20E H20M . 0.9800 ?
    C20E H20N . 0.9800 ?
    C20E H20O . 0.9800 ?
    C21E C22E . 1.525(5) ?
    C21E H21I . 0.9900 ?
    C21E H21J . 0.9900 ?
    C22E C23E . 1.522(6) ?
    C22E H22I . 0.9900 ?
    C22E H22J . 0.9900 ?
    C23E C24E . 1.521(5) ?
    C23E H23I . 0.9900 ?
    C23E H23J . 0.9900 ?
    C24E C25E . 1.521(6) ?
    C24E H24I . 0.9900 ?
    C24E H24J . 0.9900 ?
    C25E C26E . 1.515(6) ?
    C25E H25I . 0.9900 ?
    C25E H25J . 0.9900 ?
    C26E C27E . 1.522(6) ?
    C26E H26I . 0.9900 ?
    C26E H26J . 0.9900 ?
    C27E C28E . 1.520(6) ?
    C27E H27I . 0.9900 ?
    C27E H27J . 0.9900 ?
    C28E H28M . 0.9800 ?
    C28E H28N . 0.9800 ?
    C28E H28O . 0.9800 ?
loop_
    _geom_angle_atom_site_label_1
    _geom_angle_atom_site_label_2
    _geom_angle_atom_site_label_3
    _geom_angle_site_symmetry_1
    _geom_angle_site_symmetry_3
    _geom_angle
    _geom_angle_publ_flag
    O2A P1A C21A . . 112.52(10) ?
    O2A P1A C3A . . 111.92(10) ?
    C21A P1A C3A . . 106.61(11) ?
    O2A P1A C9A . . 110.57(10) ?
    C21A P1A C9A . . 108.17(11) ?
    C3A P1A C9A . . 106.78(11) ?
    C10A N12A C17A . . 124.72(19) ?
    C10A N12A C13A . . 117.00(19) ?
    C17A N12A C13A . . 118.20(19) ?
    C8A C3A C4A . . 118.7(2) ?
    C8A C3A P1A . . 118.37(18) ?
    C4A C3A P1A . . 122.90(18) ?
    C5A C4A C3A . . 120.9(2) ?
    C5A C4A H4A . . 119.6 ?
    C3A C4A H4A . . 119.6 ?
    C6A C5A C4A . . 119.3(2) ?
    C6A C5A H5A . . 120.3 ?
    C4A C5A H5A . . 120.3 ?
    C7A C6A C5A . . 120.5(2) ?
    C7A C6A H6A . . 119.8 ?
    C5A C6A H6A . . 119.8 ?
    C6A C7A C8A . . 120.2(3) ?
    C6A C7A H7A . . 119.9 ?
    C8A C7A H7A . . 119.9 ?
    C7A C8A C3A . . 120.4(2) ?
    C7A C8A H8A . . 119.8 ?
    C3A C8A H8A . . 119.8 ?
    C10A C9A P1A . . 116.92(16) ?
    C10A C9A H9A1 . . 108.1 ?
    P1A C9A H9A1 . . 108.1 ?
    C10A C9A H9A2 . . 108.1 ?
    P1A C9A H9A2 . . 108.1 ?
    H9A1 C9A H9A2 . . 107.3 ?
    O11A C10A N12A . . 121.2(2) ?
    O11A C10A C9A . . 120.2(2) ?
    N12A C10A C9A . . 118.6(2) ?
    N12A C13A C14A . . 114.9(2) ?
    N12A C13A H13A . . 108.5 ?
    C14A C13A H13A . . 108.5 ?
    N12A C13A H13B . . 108.5 ?
    C14A C13A H13B . . 108.5 ?
    H13A C13A H13B . . 107.5 ?
    C15A C14A C16A . . 110.9(2) ?
    C15A C14A C13A . . 112.2(2) ?
    C16A C14A C13A . . 108.3(2) ?
    C15A C14A H14A . . 108.5 ?
    C16A C14A H14A . . 108.5 ?
    C13A C14A H14A . . 108.5 ?
    N12A C17A C18A . . 114.8(2) ?
    N12A C17A H17A . . 108.6 ?
    C18A C17A H17A . . 108.6 ?
    N12A C17A H17B . . 108.6 ?
    C18A C17A H17B . . 108.6 ?
    H17A C17A H17B . . 107.5 ?
    C20A C18A C19A . . 111.5(2) ?
    C20A C18A C17A . . 113.4(2) ?
    C19A C18A C17A . . 108.1(2) ?
    C20A C18A H18A . . 107.9 ?
    C19A C18A H18A . . 107.9 ?
    C17A C18A H18A . . 107.9 ?
    C22A C21A P1A . . 112.98(16) ?
    C22A C21A H21A . . 109.0 ?
    P1A C21A H21A . . 109.0 ?
    C22A C21A H21B . . 109.0 ?
    P1A C21A H21B . . 109.0 ?
    H21A C21A H21B . . 107.8 ?
    C23A C22A C21A . . 111.67(19) ?
    C23A C22A H22A . . 109.3 ?
    C21A C22A H22A . . 109.3 ?
    C23A C22A H22B . . 109.3 ?
    C21A C22A H22B . . 109.3 ?
    H22A C22A H22B . . 107.9 ?
    C24A C23A C22A . . 114.1(2) ?
    C24A C23A H23A . . 108.7 ?
    C22A C23A H23A . . 108.7 ?
    C24A C23A H23B . . 108.7 ?
    C22A C23A H23B . . 108.7 ?
    H23A C23A H23B . . 107.6 ?
    C23A C24A C25A . . 112.5(2) ?
    C23A C24A H24A . . 109.1 ?
    C25A C24A H24A . . 109.1 ?
    C23A C24A H24B . . 109.1 ?
    C25A C24A H24B . . 109.1 ?
    H24A C24A H24B . . 107.8 ?
    C26A C25A C24A . . 114.2(2) ?
    C26A C25A H25A . . 108.7 ?
    C24A C25A H25A . . 108.7 ?
    C26A C25A H25B . . 108.7 ?
    C24A C25A H25B . . 108.7 ?
    H25A C25A H25B . . 107.6 ?
    C25A C26A C27A . . 113.1(2) ?
    C25A C26A H26A . . 109.0 ?
    C27A C26A H26A . . 109.0 ?
    C25A C26A H26B . . 109.0 ?
    C27A C26A H26B . . 109.0 ?
    H26A C26A H26B . . 107.8 ?
    C28A C27A C26A . . 114.2(3) ?
    C28A C27A H27A . . 108.7 ?
    C26A C27A H27A . . 108.7 ?
    C28A C27A H27B . . 108.7 ?
    C26A C27A H27B . . 108.7 ?
    H27A C27A H27B . . 107.6 ?
    O2B P1B C21B . . 113.30(10) ?
    O2B P1B C3B . . 111.95(10) ?
    C21B P1B C3B . . 106.33(11) ?
    O2B P1B C9B . . 110.78(10) ?
    C21B P1B C9B . . 106.80(11) ?
    C3B P1B C9B . . 107.31(11) ?
    C10B N12B C13B . . 125.6(2) ?
    C10B N12B C17B . . 117.3(2) ?
    C13B N12B C17B . . 116.6(2) ?
    C8B C3B C4B . . 119.2(2) ?
    C8B C3B P1B . . 122.73(18) ?
    C4B C3B P1B . . 118.06(18) ?
    C5B C4B C3B . . 120.0(2) ?
    C5B C4B H4B . . 120.0 ?
    C3B C4B H4B . . 120.0 ?
    C6B C5B C4B . . 120.3(2) ?
    C6B C5B H5B . . 119.8 ?
    C4B C5B H5B . . 119.8 ?
    C5B C6B C7B . . 120.4(2) ?
    C5B C6B H6B . . 119.8 ?
    C7B C6B H6B . . 119.8 ?
    C6B C7B C8B . . 119.4(2) ?
    C6B C7B H7B . . 120.3 ?
    C8B C7B H7B . . 120.3 ?
    C3B C8B C7B . . 120.6(2) ?
    C3B C8B H8B . . 119.7 ?
    C7B C8B H8B . . 119.7 ?
    C10B C9B P1B . . 116.17(16) ?
    C10B C9B H9B1 . . 108.2 ?
    P1B C9B H9B1 . . 108.2 ?
    C10B C9B H9B2 . . 108.2 ?
    P1B C9B H9B2 . . 108.2 ?
    H9B1 C9B H9B2 . . 107.4 ?
    O11B C10B N12B . . 120.8(2) ?
    O11B C10B C9B . . 119.4(2) ?
    N12B C10B C9B . . 119.8(2) ?
    N12B C13B C14B . . 113.9(2) ?
    N12B C13B H13C . . 108.8 ?
    C14B C13B H13C . . 108.8 ?
    N12B C13B H13D . . 108.8 ?
    C14B C13B H13D . . 108.8 ?
    H13C C13B H13D . . 107.7 ?
    C16B C14B C13B . . 112.8(2) ?
    C16B C14B C15B . . 110.2(3) ?
    C13B C14B C15B . . 108.3(2) ?
    C16B C14B H14B . . 108.5 ?
    C13B C14B H14B . . 108.5 ?
    C15B C14B H14B . . 108.5 ?
    N12B C17B C18B . . 115.2(2) ?
    N12B C17B H17C . . 108.5 ?
    C18B C17B H17C . . 108.5 ?
    N12B C17B H17D . . 108.5 ?
    C18B C17B H17D . . 108.5 ?
    H17C C17B H17D . . 107.5 ?
    C19B C18B C20B . . 110.7(2) ?
    C19B C18B C17B . . 112.6(2) ?
    C20B C18B C17B . . 108.0(2) ?
    C19B C18B H18B . . 108.5 ?
    C20B C18B H18B . . 108.5 ?
    C17B C18B H18B . . 108.5 ?
    C22B C21B P1B . . 113.78(16) ?
    C22B C21B H21C . . 108.8 ?
    P1B C21B H21C . . 108.8 ?
    C22B C21B H21D . . 108.8 ?
    P1B C21B H21D . . 108.8 ?
    H21C C21B H21D . . 107.7 ?
    C23B C22B C21B . . 111.00(19) ?
    C23B C22B H22C . . 109.4 ?
    C21B C22B H22C . . 109.4 ?
    C23B C22B H22D . . 109.4 ?
    C21B C22B H22D . . 109.4 ?
    H22C C22B H22D . . 108.0 ?
    C24B C23B C22B . . 114.2(2) ?
    C24B C23B H23C . . 108.7 ?
    C22B C23B H23C . . 108.7 ?
    C24B C23B H23D . . 108.7 ?
    C22B C23B H23D . . 108.7 ?
    H23C C23B H23D . . 107.6 ?
    C23B C24B C25B . . 112.1(2) ?
    C23B C24B H24C . . 109.2 ?
    C25B C24B H24C . . 109.2 ?
    C23B C24B H24D . . 109.2 ?
    C25B C24B H24D . . 109.2 ?
    H24C C24B H24D . . 107.9 ?
    C26B C25B C24B . . 114.2(2) ?
    C26B C25B H25C . . 108.7 ?
    C24B C25B H25C . . 108.7 ?
    C26B C25B H25D . . 108.7 ?
    C24B C25B H25D . . 108.7 ?
    H25C C25B H25D . . 107.6 ?
    C25B C26B C27B . . 113.9(3) ?
    C25B C26B H26C . . 108.8 ?
    C27B C26B H26C . . 108.8 ?
    C25B C26B H26D . . 108.8 ?
    C27B C26B H26D . . 108.8 ?
    H26C C26B H26D . . 107.7 ?
    C28B C27B C26B . . 114.5(3) ?
    C28B C27B H27C . . 108.6 ?
    C26B C27B H27C . . 108.6 ?
    C28B C27B H27D . . 108.6 ?
    C26B C27B H27D . . 108.6 ?
    H27C C27B H27D . . 107.6 ?
    O2C P1C C21C . . 112.86(11) ?
    O2C P1C C9C . . 109.98(10) ?
    C21C P1C C9C . . 108.27(11) ?
    O2C P1C C3C . . 111.90(11) ?
    C21C P1C C3C . . 107.04(11) ?
    C9C P1C C3C . . 106.52(11) ?
    C10C N12C C17C . . 117.6(2) ?
    C10C N12C C13C . . 126.0(2) ?
    C17C N12C C13C . . 116.3(2) ?
    C4C C3C C8C . . 119.2(2) ?
    C4C C3C P1C . . 117.82(19) ?
    C8C C3C P1C . . 122.99(18) ?
    C5C C4C C3C . . 120.1(2) ?
    C5C C4C H4C . . 120.0 ?
    C3C C4C H4C . . 120.0 ?
    C6C C5C C4C . . 120.5(2) ?
    C6C C5C H5C . . 119.7 ?
    C4C C5C H5C . . 119.7 ?
    C5C C6C C7C . . 119.8(2) ?
    C5C C6C H6C . . 120.1 ?
    C7C C6C H6C . . 120.1 ?
    C8C C7C C6C . . 119.8(2) ?
    C8C C7C H7C . . 120.1 ?
    C6C C7C H7C . . 120.1 ?
    C7C C8C C3C . . 120.7(2) ?
    C7C C8C H8C . . 119.7 ?
    C3C C8C H8C . . 119.7 ?
    C10C C9C P1C . . 116.54(16) ?
    C10C C9C H9C1 . . 108.2 ?
    P1C C9C H9C1 . . 108.2 ?
    C10C C9C H9C2 . . 108.2 ?
    P1C C9C H9C2 . . 108.2 ?
    H9C1 C9C H9C2 . . 107.3 ?
    O11C C10C N12C . . 121.2(2) ?
    O11C C10C C9C . . 118.5(2) ?
    N12C C10C C9C . . 120.2(2) ?
    N12C C13C C14C . . 113.7(2) ?
    N12C C13C H13E . . 108.8 ?
    C14C C13C H13E . . 108.8 ?
    N12C C13C H13F . . 108.8 ?
    C14C C13C H13F . . 108.8 ?
    H13E C13C H13F . . 107.7 ?
    C16C C14C C15C . . 111.4(2) ?
    C16C C14C C13C . . 112.3(2) ?
    C15C C14C C13C . . 109.1(2) ?
    C16C C14C H14C . . 107.9 ?
    C15C C14C H14C . . 107.9 ?
    C13C C14C H14C . . 107.9 ?
    N12C C17C C18C . . 113.7(2) ?
    N12C C17C H17E . . 108.8 ?
    C18C C17C H17E . . 108.8 ?
    N12C C17C H17F . . 108.8 ?
    C18C C17C H17F . . 108.8 ?
    H17E C17C H17F . . 107.7 ?
    C20C C18C C17C . . 114.7(3) ?
    C20C C18C C19C . . 111.6(3) ?
    C17C C18C C19C . . 107.7(2) ?
    C20C C18C H18C . . 107.5 ?
    C17C C18C H18C . . 107.5 ?
    C19C C18C H18C . . 107.5 ?
    C22C C21C P1C . . 113.37(17) ?
    C22C C21C H21E . . 108.9 ?
    P1C C21C H21E . . 108.9 ?
    C22C C21C H21F . . 108.9 ?
    P1C C21C H21F . . 108.9 ?
    H21E C21C H21F . . 107.7 ?
    C23C C22C C21C . . 113.4(2) ?
    C23C C22C H22E . . 108.9 ?
    C21C C22C H22E . . 108.9 ?
    C23C C22C H22F . . 108.9 ?
    C21C C22C H22F . . 108.9 ?
    H22E C22C H22F . . 107.7 ?
    C22C C23C C24C . . 113.8(2) ?
    C22C C23C H23E . . 108.8 ?
    C24C C23C H23E . . 108.8 ?
    C22C C23C H23F . . 108.8 ?
    C24C C23C H23F . . 108.8 ?
    H23E C23C H23F . . 107.7 ?
    C23C C24C C25C . . 114.2(2) ?
    C23C C24C H24E . . 108.7 ?
    C25C C24C H24E . . 108.7 ?
    C23C C24C H24F . . 108.7 ?
    C25C C24C H24F . . 108.7 ?
    H24E C24C H24F . . 107.6 ?
    C26C C25C C24C . . 114.7(2) ?
    C26C C25C H25E . . 108.6 ?
    C24C C25C H25E . . 108.6 ?
    C26C C25C H25F . . 108.6 ?
    C24C C25C H25F . . 108.6 ?
    H25E C25C H25F . . 107.6 ?
    C27C C26C C25C . . 113.4(2) ?
    C27C C26C H26E . . 108.9 ?
    C25C C26C H26E . . 108.9 ?
    C27C C26C H26F . . 108.9 ?
    C25C C26C H26F . . 108.9 ?
    H26E C26C H26F . . 107.7 ?
    C26C C27C C28C . . 113.3(2) ?
    C26C C27C H27E . . 108.9 ?
    C28C C27C H27E . . 108.9 ?
    C26C C27C H27F . . 108.9 ?
    C28C C27C H27F . . 108.9 ?
    H27E C27C H27F . . 107.7 ?
    O2D P1D C21D . . 112.3(2) ?
    O2D P1D C3D . . 111.6(2) ?
    C21D P1D C3D . . 106.0(2) ?
    O2D P1D C9D . . 110.9(3) ?
    C21D P1D C9D . . 108.0(3) ?
    C3D P1D C9D . . 107.8(2) ?
    C10D N12D C13D . . 124.7(4) ?
    C10D N12D C17D . . 118.1(4) ?
    C13D N12D C17D . . 117.1(3) ?
    C8D C3D C4D . . 120.2 ?
    C8D C3D P1D . . 117.2(2) ?
    C4D C3D P1D . . 122.5(2) ?
    C5D C4D C3D . . 119.9 ?
    C5D C4D H4D . . 120.1 ?
    C3D C4D H4D . . 120.1 ?
    C6D C5D C4D . . 120.5 ?
    C6D C5D H5D . . 119.8 ?
    C4D C5D H5D . . 119.8 ?
    C5D C6D C7D . . 119.5 ?
    C5D C6D H6D . . 120.2 ?
    C7D C6D H6D . . 120.2 ?
    C6D C7D C8D . . 117.4 ?
    C6D C7D H7D . . 121.3 ?
    C8D C7D H7D . . 121.3 ?
    C3D C8D C7D . . 119.3 ?
    C3D C8D H8D . . 120.3 ?
    C7D C8D H8D . . 120.3 ?
    C10D C9D P1D . . 116.2(4) ?
    C10D C9D H9D1 . . 108.2 ?
    P1D C9D H9D1 . . 108.2 ?
    C10D C9D H9D2 . . 108.2 ?
    P1D C9D H9D2 . . 108.2 ?
    H9D1 C9D H9D2 . . 107.4 ?
    O11D C10D N12D . . 121.0(5) ?
    O11D C10D C9D . . 118.7(5) ?
    N12D C10D C9D . . 118.9(4) ?
    N12D C13D C14D . . 114.6(4) ?
    N12D C13D H13G . . 108.6 ?
    C14D C13D H13G . . 108.6 ?
    N12D C13D H13H . . 108.6 ?
    C14D C13D H13H . . 108.6 ?
    H13G C13D H13H . . 107.6 ?
    C16D C14D C13D . . 113.6(4) ?
    C16D C14D C15D . . 112.4(4) ?
    C13D C14D C15D . . 108.0(4) ?
    C16D C14D H14D . . 107.5 ?
    C13D C14D H14D . . 107.5 ?
    C15D C14D H14D . . 107.5 ?
    N12D C17D C18D . . 114.1(4) ?
    N12D C17D H17G . . 108.7 ?
    C18D C17D H17G . . 108.7 ?
    N12D C17D H17H . . 108.7 ?
    C18D C17D H17H . . 108.7 ?
    H17G C17D H17H . . 107.6 ?
    C19D C18D C17D . . 108.0(4) ?
    C19D C18D C20D . . 111.6(4) ?
    C17D C18D C20D . . 113.0(4) ?
    C19D C18D H18D . . 108.0 ?
    C17D C18D H18D . . 108.0 ?
    C20D C18D H18D . . 108.0 ?
    C22D C21D P1D . . 112.0(3) ?
    C22D C21D H21G . . 109.2 ?
    P1D C21D H21G . . 109.2 ?
    C22D C21D H21H . . 109.2 ?
    P1D C21D H21H . . 109.2 ?
    H21G C21D H21H . . 107.9 ?
    C23D C22D C21D . . 112.8(4) ?
    C23D C22D H22G . . 109.0 ?
    C21D C22D H22G . . 109.0 ?
    C23D C22D H22H . . 109.0 ?
    C21D C22D H22H . . 109.0 ?
    H22G C22D H22H . . 107.8 ?
    C22D C23D C24D . . 115.2(3) ?
    C22D C23D H23G . . 108.5 ?
    C24D C23D H23G . . 108.5 ?
    C22D C23D H23H . . 108.5 ?
    C24D C23D H23H . . 108.5 ?
    H23G C23D H23H . . 107.5 ?
    C23D C24D C25D . . 111.7(3) ?
    C23D C24D H24G . . 109.3 ?
    C25D C24D H24G . . 109.3 ?
    C23D C24D H24H . . 109.3 ?
    C25D C24D H24H . . 109.3 ?
    H24G C24D H24H . . 107.9 ?
    C26D C25D C24D . . 115.8(4) ?
    C26D C25D H25G . . 108.3 ?
    C24D C25D H25G . . 108.3 ?
    C26D C25D H25H . . 108.3 ?
    C24D C25D H25H . . 108.3 ?
    H25G C25D H25H . . 107.4 ?
    C25D C26D C27D . . 113.3(4) ?
    C25D C26D H26G . . 108.9 ?
    C27D C26D H26G . . 108.9 ?
    C25D C26D H26H . . 108.9 ?
    C27D C26D H26H . . 108.9 ?
    H26G C26D H26H . . 107.7 ?
    C28D C27D C26D . . 113.6(5) ?
    C28D C27D H27G . . 108.8 ?
    C26D C27D H27G . . 108.8 ?
    C28D C27D H27H . . 108.8 ?
    C26D C27D H27H . . 108.8 ?
    H27G C27D H27H . . 107.7 ?
    O2E P1E C21E . . 113.2(4) ?
    O2E P1E C3E . . 111.3(4) ?
    C21E P1E C3E . . 107.3(3) ?
    O2E P1E C9E . . 110.1(4) ?
    C21E P1E C9E . . 107.6(3) ?
    C3E P1E C9E . . 107.1(3) ?
    C10E N12E C13E . . 124.4(6) ?
    C10E N12E C17E . . 117.8(5) ?
    C13E N12E C17E . . 117.0(5) ?
    C8E C3E C4E . . 119.9 ?
    C8E C3E P1E . . 117.8(3) ?
    C4E C3E P1E . . 122.3(3) ?
    C5E C4E C3E . . 120.1 ?
    C5E C4E H4E . . 119.9 ?
    C3E C4E H4E . . 119.9 ?
    C6E C5E C4E . . 119.8 ?
    C6E C5E H5E . . 120.1 ?
    C4E C5E H5E . . 120.1 ?
    C5E C6E C7E . . 119.2 ?
    C5E C6E H6E . . 120.4 ?
    C7E C6E H6E . . 120.4 ?
    C6E C7E C8E . . 116.1 ?
    C6E C7E H7E . . 122.0 ?
    C8E C7E H7E . . 122.0 ?
    C3E C8E C7E . . 118.5 ?
    C3E C8E H8E . . 120.8 ?
    C7E C8E H8E . . 120.8 ?
    C10E C9E P1E . . 115.9(4) ?
    C10E C9E H9E1 . . 108.3 ?
    P1E C9E H9E1 . . 108.3 ?
    C10E C9E H9E2 . . 108.3 ?
    P1E C9E H9E2 . . 108.3 ?
    H9E1 C9E H9E2 . . 107.4 ?
    O11E C10E N12E . . 120.7(8) ?
    O11E C10E C9E . . 118.6(6) ?
    N12E C10E C9E . . 118.9(6) ?
    N12E C13E C14E . . 114.7(5) ?
    N12E C13E H13I . . 108.6 ?
    C14E C13E H13I . . 108.6 ?
    N12E C13E H13J . . 108.6 ?
    C14E C13E H13J . . 108.6 ?
    H13I C13E H13J . . 107.6 ?
    C16E C14E C13E . . 113.6(5) ?
    C16E C14E C15E . . 112.3(5) ?
    C13E C14E C15E . . 107.9(5) ?
    C16E C14E H14E . . 107.6 ?
    C13E C14E H14E . . 107.6 ?
    C15E C14E H14E . . 107.6 ?
    C14E C15E H15M . . 109.5 ?
    C14E C15E H15N . . 109.5 ?
    H15M C15E H15N . . 109.5 ?
    C14E C15E H15O . . 109.5 ?
    H15M C15E H15O . . 109.5 ?
    H15N C15E H15O . . 109.5 ?
    C14E C16E H16M . . 109.5 ?
    C14E C16E H16N . . 109.5 ?
    H16M C16E H16N . . 109.5 ?
    C14E C16E H16O . . 109.5 ?
    H16M C16E H16O . . 109.5 ?
    H16N C16E H16O . . 109.5 ?
    N12E C17E C18E . . 114.1(5) ?
    N12E C17E H17I . . 108.7 ?
    C18E C17E H17I . . 108.7 ?
    N12E C17E H17J . . 108.7 ?
    C18E C17E H17J . . 108.7 ?
    H17I C17E H17J . . 107.6 ?
    C19E C18E C17E . . 108.1(5) ?
    C19E C18E C20E . . 111.5(5) ?
    C17E C18E C20E . . 113.0(5) ?
    C19E C18E H18E . . 108.0 ?
    C17E C18E H18E . . 108.0 ?
    C20E C18E H18E . . 108.0 ?
    C18E C19E H19M . . 109.5 ?
    C18E C19E H19N . . 109.5 ?
    H19M C19E H19N . . 109.5 ?
    C18E C19E H19O . . 109.5 ?
    H19M C19E H19O . . 109.5 ?
    H19N C19E H19O . . 109.5 ?
    C18E C20E H20M . . 109.5 ?
    C18E C20E H20N . . 109.5 ?
    H20M C20E H20N . . 109.5 ?
    C18E C20E H20O . . 109.5 ?
    H20M C20E H20O . . 109.5 ?
    H20N C20E H20O . . 109.5 ?
    C22E C21E P1E . . 114.2(4) ?
    C22E C21E H21I . . 108.7 ?
    P1E C21E H21I . . 108.7 ?
    C22E C21E H21J . . 108.7 ?
    P1E C21E H21J . . 108.7 ?
    H21I C21E H21J . . 107.6 ?
    C23E C22E C21E . . 113.8(5) ?
    C23E C22E H22I . . 108.8 ?
    C21E C22E H22I . . 108.8 ?
    C23E C22E H22J . . 108.8 ?
    C21E C22E H22J . . 108.8 ?
    H22I C22E H22J . . 107.7 ?
    C24E C23E C22E . . 114.0(5) ?
    C24E C23E H23I . . 108.7 ?
    C22E C23E H23I . . 108.7 ?
    C24E C23E H23J . . 108.7 ?
    C22E C23E H23J . . 108.7 ?
    H23I C23E H23J . . 107.6 ?
    C25E C24E C23E . . 114.5(4) ?
    C25E C24E H24I . . 108.6 ?
    C23E C24E H24I . . 108.6 ?
    C25E C24E H24J . . 108.6 ?
    C23E C24E H24J . . 108.6 ?
    H24I C24E H24J . . 107.6 ?
    C26E C25E C24E . . 115.6(5) ?
    C26E C25E H25I . . 108.4 ?
    C24E C25E H25I . . 108.4 ?
    C26E C25E H25J . . 108.4 ?
    C24E C25E H25J . . 108.4 ?
    H25I C25E H25J . . 107.4 ?
    C25E C26E C27E . . 113.4(5) ?
    C25E C26E H26I . . 108.9 ?
    C27E C26E H26I . . 108.9 ?
    C25E C26E H26J . . 108.9 ?
    C27E C26E H26J . . 108.9 ?
    H26I C26E H26J . . 107.7 ?
    C28E C27E C26E . . 113.5(6) ?
    C28E C27E H27I . . 108.9 ?
    C26E C27E H27I . . 108.9 ?
    C28E C27E H27J . . 108.9 ?
    C26E C27E H27J . . 108.9 ?
    H27I C27E H27J . . 107.7 ?
    C27E C28E H28M . . 109.5 ?
    C27E C28E H28N . . 109.5 ?
    H28M C28E H28N . . 109.5 ?
    C27E C28E H28O . . 109.5 ?
    H28M C28E H28O . . 109.5 ?
    H28N C28E H28O . . 109.5 ?
loop_
    _geom_torsion_atom_site_label_1
    _geom_torsion_atom_site_label_2
    _geom_torsion_atom_site_label_3
    _geom_torsion_atom_site_label_4
    _geom_torsion_site_symmetry_1
    _geom_torsion_site_symmetry_2
    _geom_torsion_site_symmetry_3
    _geom_torsion_site_symmetry_4
    _geom_torsion
    _geom_torsion_publ_flag
    O2A P1A C3A C8A . . . . -11.3(2) ?
    C21A P1A C3A C8A . . . . -134.72(19) ?
    C9A P1A C3A C8A . . . . 109.8(2) ?
    O2A P1A C3A C4A . . . . 169.38(19) ?
    C21A P1A C3A C4A . . . . 46.0(2) ?
    C9A P1A C3A C4A . . . . -69.5(2) ?
    C8A C3A C4A C5A . . . . -0.1(4) ?
    P1A C3A C4A C5A . . . . 179.2(2) ?
    C3A C4A C5A C6A . . . . 0.3(4) ?
    C4A C5A C6A C7A . . . . -0.5(4) ?
    C5A C6A C7A C8A . . . . 0.5(4) ?
    C6A C7A C8A C3A . . . . -0.4(4) ?
    C4A C3A C8A C7A . . . . 0.2(4) ?
    P1A C3A C8A C7A . . . . -179.2(2) ?
    O2A P1A C9A C10A . . . . 175.96(16) ?
    C21A P1A C9A C10A . . . . -60.4(2) ?
    C3A P1A C9A C10A . . . . 53.98(19) ?
    C17A N12A C10A O11A . . . . 177.9(2) ?
    C13A N12A C10A O11A . . . . 1.2(3) ?
    C17A N12A C10A C9A . . . . 0.1(3) ?
    C13A N12A C10A C9A . . . . -176.58(19) ?
    P1A C9A C10A O11A . . . . 52.0(3) ?
    P1A C9A C10A N12A . . . . -130.17(19) ?
    C10A N12A C13A C14A . . . . -79.2(3) ?
    C17A N12A C13A C14A . . . . 103.9(2) ?
    N12A C13A C14A C15A . . . . -52.6(3) ?
    N12A C13A C14A C16A . . . . -175.3(2) ?
    C10A N12A C17A C18A . . . . -80.3(3) ?
    C13A N12A C17A C18A . . . . 96.4(2) ?
    N12A C17A C18A C20A . . . . -53.8(3) ?
    N12A C17A C18A C19A . . . . -177.9(2) ?
    O2A P1A C21A C22A . . . . -57.23(19) ?
    C3A P1A C21A C22A . . . . 65.82(19) ?
    C9A P1A C21A C22A . . . . -179.66(16) ?
    P1A C21A C22A C23A . . . . -171.83(17) ?
    C21A C22A C23A C24A . . . . 179.8(2) ?
    C22A C23A C24A C25A . . . . -167.6(2) ?
    C23A C24A C25A C26A . . . . 170.4(2) ?
    C24A C25A C26A C27A . . . . 172.8(2) ?
    C25A C26A C27A C28A . . . . 52.3(4) ?
    O2B P1B C3B C8B . . . . 171.00(19) ?
    C21B P1B C3B C8B . . . . 46.8(2) ?
    C9B P1B C3B C8B . . . . -67.2(2) ?
    O2B P1B C3B C4B . . . . -7.4(2) ?
    C21B P1B C3B C4B . . . . -131.59(19) ?
    C9B P1B C3B C4B . . . . 114.40(19) ?
    C8B C3B C4B C5B . . . . 0.0(4) ?
    P1B C3B C4B C5B . . . . 178.5(2) ?
    C3B C4B C5B C6B . . . . 0.4(4) ?
    C4B C5B C6B C7B . . . . -0.6(4) ?
    C5B C6B C7B C8B . . . . 0.4(4) ?
    C4B C3B C8B C7B . . . . -0.2(4) ?
    P1B C3B C8B C7B . . . . -178.55(19) ?
    C6B C7B C8B C3B . . . . 0.0(4) ?
    O2B P1B C9B C10B . . . . 171.94(16) ?
    C21B P1B C9B C10B . . . . -64.2(2) ?
    C3B P1B C9B C10B . . . . 49.5(2) ?
    C13B N12B C10B O11B . . . . 176.6(2) ?
    C17B N12B C10B O11B . . . . 5.0(3) ?
    C13B N12B C10B C9B . . . . -2.8(3) ?
    C17B N12B C10B C9B . . . . -174.5(2) ?
    P1B C9B C10B O11B . . . . 59.8(3) ?
    P1B C9B C10B N12B . . . . -120.7(2) ?
    C10B N12B C13B C14B . . . . -98.6(3) ?
    C17B N12B C13B C14B . . . . 73.2(3) ?
    N12B C13B C14B C16B . . . . 58.8(3) ?
    N12B C13B C14B C15B . . . . -179.0(2) ?
    C10B N12B C17B C18B . . . . -83.4(3) ?
    C13B N12B C17B C18B . . . . 104.1(3) ?
    N12B C17B C18B C19B . . . . -56.4(3) ?
    N12B C17B C18B C20B . . . . -179.0(2) ?
    O2B P1B C21B C22B . . . . -61.62(19) ?
    C3B P1B C21B C22B . . . . 61.78(19) ?
    C9B P1B C21B C22B . . . . 176.13(17) ?
    P1B C21B C22B C23B . . . . 179.78(17) ?
    C21B C22B C23B C24B . . . . 176.8(2) ?
    C22B C23B C24B C25B . . . . -172.3(2) ?
    C23B C24B C25B C26B . . . . 165.0(3) ?
    C24B C25B C26B C27B . . . . -179.1(3) ?
    C25B C26B C27B C28B . . . . 58.7(4) ?
    O2C P1C C3C C4C . . . . -9.0(2) ?
    C21C P1C C3C C4C . . . . -133.2(2) ?
    C9C P1C C3C C4C . . . . 111.2(2) ?
    O2C P1C C3C C8C . . . . 172.05(19) ?
    C21C P1C C3C C8C . . . . 47.9(2) ?
    C9C P1C C3C C8C . . . . -67.7(2) ?
    C8C C3C C4C C5C . . . . 0.7(4) ?
    P1C C3C C4C C5C . . . . -178.3(2) ?
    C3C C4C C5C C6C . . . . 0.2(4) ?
    C4C C5C C6C C7C . . . . -1.1(4) ?
    C5C C6C C7C C8C . . . . 1.2(4) ?
    C6C C7C C8C C3C . . . . -0.3(4) ?
    C4C C3C C8C C7C . . . . -0.6(4) ?
    P1C C3C C8C C7C . . . . 178.28(19) ?
    O2C P1C C9C C10C . . . . 173.92(17) ?
    C21C P1C C9C C10C . . . . -62.3(2) ?
    C3C P1C C9C C10C . . . . 52.5(2) ?
    C17C N12C C10C O11C . . . . 1.6(3) ?
    C13C N12C C10C O11C . . . . 177.2(2) ?
    C17C N12C C10C C9C . . . . -176.6(2) ?
    C13C N12C C10C C9C . . . . -1.0(3) ?
    P1C C9C C10C O11C . . . . 46.2(3) ?
    P1C C9C C10C N12C . . . . -135.55(19) ?
    C10C N12C C13C C14C . . . . 121.0(3) ?
    C17C N12C C13C C14C . . . . -63.4(3) ?
    N12C C13C C14C C16C . . . . -51.6(3) ?
    N12C C13C C14C C15C . . . . -175.7(2) ?
    C10C N12C C17C C18C . . . . 102.0(3) ?
    C13C N12C C17C C18C . . . . -74.1(3) ?
    N12C C17C C18C C20C . . . . -53.5(3) ?
    N12C C17C C18C C19C . . . . -178.4(3) ?
    O2C P1C C21C C22C . . . . -61.5(2) ?
    C9C P1C C21C C22C . . . . 176.53(17) ?
    C3C P1C C21C C22C . . . . 62.1(2) ?
    P1C C21C C22C C23C . . . . 173.37(17) ?
    C21C C22C C23C C24C . . . . 177.2(2) ?
    C22C C23C C24C C25C . . . . 166.3(2) ?
    C23C C24C C25C C26C . . . . 60.0(3) ?
    C24C C25C C26C C27C . . . . 177.0(2) ?
    C25C C26C C27C C28C . . . . 175.7(2) ?
    O2D P1D C3D C8D . . . . 0.1(4) ?
    C21D P1D C3D C8D . . . . -122.5(3) ?
    C9D P1D C3D C8D . . . . 122.0(3) ?
    O2D P1D C3D C4D . . . . 178.6(3) ?
    C21D P1D C3D C4D . . . . 56.0(3) ?
    C9D P1D C3D C4D . . . . -59.4(4) ?
    C8D C3D C4D C5D . . . . -1.2 ?
    P1D C3D C4D C5D . . . . -179.7(3) ?
    C3D C4D C5D C6D . . . . 0.8 ?
    C4D C5D C6D C7D . . . . 10.2 ?
    C5D C6D C7D C8D . . . . -20.4 ?
    C4D C3D C8D C7D . . . . -9.3 ?
    P1D C3D C8D C7D . . . . 169.2(3) ?
    C6D C7D C8D C3D . . . . 19.9 ?
    O2D P1D C9D C10D . . . . 170.9(9) ?
    C21D P1D C9D C10D . . . . -65.6(9) ?
    C3D P1D C9D C10D . . . . 48.5(9) ?
    C13D N12D C10D O11D . . . . 174.7(17) ?
    C17D N12D C10D O11D . . . . -10(3) ?
    C13D N12D C10D C9D . . . . 9(3) ?
    C17D N12D C10D C9D . . . . -176.1(11) ?
    P1D C9D C10D O11D . . . . 60(2) ?
    P1D C9D C10D N12D . . . . -133.3(19) ?
    C10D N12D C13D C14D . . . . 81(2) ?
    C17D N12D C13D C14D . . . . -94.0(14) ?
    N12D C13D C14D C16D . . . . 56.4(10) ?
    N12D C13D C14D C15D . . . . -178.2(9) ?
    C10D N12D C17D C18D . . . . 96.0(17) ?
    C13D N12D C17D C18D . . . . -88.2(17) ?
    N12D C17D C18D C19D . . . . 177.8(13) ?
    N12D C17D C18D C20D . . . . -58.2(13) ?
    O2D P1D C21D C22D . . . . -67.3(6) ?
    C3D P1D C21D C22D . . . . 54.8(5) ?
    C9D P1D C21D C22D . . . . 170.1(5) ?
    P1D C21D C22D C23D . . . . 156.4(4) ?
    C21D C22D C23D C24D . . . . 68.3(6) ?
    C22D C23D C24D C25D . . . . 169.8(4) ?
    C23D C24D C25D C26D . . . . 177.4(7) ?
    C24D C25D C26D C27D . . . . 177(2) ?
    C25D C26D C27D C28D . . . . 172(3) ?
    O2E P1E C3E C8E . . . . -6.8(5) ?
    C21E P1E C3E C8E . . . . -131.1(4) ?
    C9E P1E C3E C8E . . . . 113.6(5) ?
    O2E P1E C3E C4E . . . . 172.8(5) ?
    C21E P1E C3E C4E . . . . 48.4(5) ?
    C9E P1E C3E C4E . . . . -66.8(5) ?
    C8E C3E C4E C5E . . . . 1.6 ?
    P1E C3E C4E C5E . . . . -178.0(5) ?
    C3E C4E C5E C6E . . . . -3.1 ?
    C4E C5E C6E C7E . . . . -12.0 ?
    C5E C6E C7E C8E . . . . 27.6 ?
    C4E C3E C8E C7E . . . . 14.7 ?
    P1E C3E C8E C7E . . . . -165.7(4) ?
    C6E C7E C8E C3E . . . . -28.9 ?
    O2E P1E C9E C10E . . . . -176.0(13) ?
    C21E P1E C9E C10E . . . . -52.2(14) ?
    C3E P1E C9E C10E . . . . 62.9(14) ?
    C13E N12E C10E O11E . . . . -173(3) ?
    C17E N12E C10E O11E . . . . 17(5) ?
    C13E N12E C10E C9E . . . . -9(5) ?
    C17E N12E C10E C9E . . . . -178.1(15) ?
    P1E C9E C10E O11E . . . . 29(3) ?
    P1E C9E C10E N12E . . . . -136(3) ?
    C10E N12E C13E C14E . . . . 87(3) ?
    C17E N12E C13E C14E . . . . -103(2) ?
    N12E C13E C14E C16E . . . . 44.0(15) ?
    N12E C13E C14E C15E . . . . 169.2(13) ?
    C10E N12E C17E C18E . . . . 92(3) ?
    C13E N12E C17E C18E . . . . -78(2) ?
    N12E C17E C18E C19E . . . . 176(2) ?
    N12E C17E C18E C20E . . . . -60(2) ?
    O2E P1E C21E C22E . . . . -58.1(9) ?
    C3E P1E C21E C22E . . . . 65.1(8) ?
    C9E P1E C21E C22E . . . . 180.0(8) ?
    P1E C21E C22E C23E . . . . 169.6(7) ?
    C21E C22E C23E C24E . . . . 171.2(7) ?
    C22E C23E C24E C25E . . . . 167.3(7) ?
    C23E C24E C25E C26E . . . . 60.5(13) ?
    C24E C25E C26E C27E . . . . 171(3) ?
    C25E C26E C27E C28E . . . . 180(4) ?
loop_
    _geom_hbond_atom_site_label_d
    _geom_hbond_atom_site_label_h
    _geom_hbond_atom_site_label_a
    _geom_hbond_site_symmetry_d
    _geom_hbond_site_symmetry_h
    _geom_hbond_site_symmetry_a
    _geom_hbond_distance_dh
    _geom_hbond_distance_ha
    _geom_hbond_distance_da
    _geom_hbond_angle_dha
    _geom_hbond_publ_flag
    C9A H9A1 O2A . . 3_565 0.99 2.37 3.339(3) 165 yes
    C9A H9A2 O2D . . . 0.99 2.31 3.238(5) 156 yes
    C9B H9B2 O2C . . . 0.99 2.49 3.442(3) 160 yes
    C9B H9B1 O2B . . 3_665 0.99 2.50 3.483(3) 175 yes
    C9C H9C2 O2B . . . 0.99 2.36 3.305(3) 158 yes
    C5A H5A O11D . . 2_555 0.95 2.48 3.379(14) 157 yes
    C6C H6C O11C . . 4_566 0.95 2.51 3.453(3) 170 yes
    C6D H6D O11D . . 4_566 0.95 2.47 3.37(2) 159 yes
    C9D H9D1 O11A . . 3_565 0.99 2.56 3.265(7) 128 yes
    C7B H7B O11C . . 2_655 0.95 2.59 3.477(3) 156 yes
    C9D H9D2 O2A . . . 0.99 2.36 3.265(11) 151 yes
    C13B H13D O2C . . . 0.99 2.52 3.431(3) 154 yes
    C13C H13E O2B . . . 0.99 2.49 3.448(3) 162 yes
    C15D H15L O2A . . . 0.98 2.55 3.332(10) 137 yes
    C17A H17B O2D . . . 0.99 2.52 3.375(7) 145 yes
    C21A H21B O11A . . . 0.99 2.52 3.139(3) 120 yes
    C4D H4D O11D . . . 0.95 2.58 3.36(2) 140 yes
    C8C H8C O11C . . . 0.95 2.52 3.239(3) 132 yes
    C21B H21D O11B . . . 0.99 2.51 3.175(3) 124 yes
    C21C H21F O11C . . . 0.99 2.43 3.093(3) 124 yes
    C21D H21H O11D . . . 0.99 2.53 3.224(19) 127 yes
data_global
_journal_date_recd_electronic     2011-10-27
_journal_date_accepted     2011-11-07
_journal_name_full     'Acta Crystallographica, Section E'
_journal_year     2011
_journal_volume     67
_journal_issue     12
_journal_page_first     o3272
_journal_page_last     o3273
_journal_paper_category     QO
_journal_coeditor_code     HB6481
_publ_contact_author_name     "Michaela Pojarov\'a"
_publ_contact_author_address
;
Institute of Physics, AS CR, v.v.i.
Na Slovance 2
182 21 Praha 8
Czech Republic
;
_publ_contact_author_email     pojarova@fzu.cz
_publ_contact_author_fax     '+420220318596'
_publ_contact_author_phone     '+420233343184'
_publ_section_title
;
Low-temperature superstructure of
[(<i>N</i>,<i>N</i>-diisobutylcarbamoyl)methyl]octyl(phenyl)phosphine oxide
(CMPO)
;
loop_
    _publ_author_name
    _publ_author_footnote
    _publ_author_address
    'Pojarov\'a, Michaela' ?
;
Institute of Physics, AS CR, v.v.i.
Na Slovance 2
182 21 Praha 8
Czech Republic
;
    'Fejfarov\'a, Karla' .
;
Institute of Physics, AS CR, v.v.i.
Na Slovance 2
182 21 Praha 8
Czech Republic
;
    'Makrl\'ik, Emanuel' .
;
Faculty of Environmental Sciences
Czech University of Life Sciences, Prague
Kam\'yck\'a 129
165 21 Prague 6
Czech Republic
;
