# Supplementary material for: Low-temperature superstructure of [(N,N-diisobutyl­carbamo­yl)meth­yl]oct­yl(phen­yl)phosphine oxide (CMPO)
Source: Acta Crystallogr Sect E Struct Rep Online. 2011 Nov 12;67(Pt 12):o3272–3. doi: 10.1107/S1600536811046939 (PMC3238930; doi:10.1107/S1600536811046939)
Supplement: Supplementary file 2 [file e-67-o3272-Isup2.hkl]

# 
# h,k,l, Fc-squared, Fo-squared, sigma(Fo-squared) and status flag 
# 
data_I
_shelx_title ' cmpo in P2(1)/c' 
_shelx_refln_list_code          4 
_shelx_F_calc_maximum      890.65 
_exptl_crystal_F_000      3584.00 
_reflns_d_resolution_high  0.8710 
 
loop_ 
 _symmetry_equiv_pos_as_xyz 
 'x, y, z' 
 '-x, y+1/2, -z+1/2' 
 '-x, -y, -z' 
 'x, -y-1/2, z-1/2' 
 
_cell_length_a    26.1649 
_cell_length_b    22.0926 
_cell_length_c    16.9697 
_cell_angle_alpha  90.000 
_cell_angle_beta   90.662 
_cell_angle_gamma  90.000 
 
_shelx_F_squared_multiplier     1.000 
 
loop_ 
 _refln_index_h 
 _refln_index_k 
 _refln_index_l 
 _refln_F_squared_calc 
 _refln_F_squared_meas 
 _refln_F_squared_sigma 
 _refln_observed_status 
   4   0   0      101.99      201.33     40.27 o 
   5   0   0      170.61      185.23     48.32 o 
   6   0   0   619764.50   607236.94   3205.22 o 
   7   0   0        1.98       -8.05     56.37 o 
   8   0   0     2523.86     2722.02     80.53 o 
   9   0   0      229.94      144.96     64.43 o 
  10   0   0     4188.69     3938.08    104.69 o 
  11   0   0     1344.62     1425.44     72.48 o 
  12   0   0    33567.12    32552.19    181.20 o 
  13   0   0     2301.62     1813.77    132.88 o 
  14   0   0      681.44      602.86     26.05 o 
  15   0   0     1784.48     1559.32     42.47 o 
  16   0   0       17.95        8.69     26.61 o 
  17   0   0     2768.51     2952.35     40.45 o 
  18   0   0     2667.81     3090.23     74.39 o 
  19   0   0     1098.25      834.66     66.26 o 
  20   0   0     7813.08     8868.73     70.61 o 
  21   0   0      229.77      221.44     35.30 o 
  22   0   0    22121.84    22880.76    297.72 o 
  23   0   0        3.04       92.14     41.77 o 
  24   0   0      277.40      198.96     41.21 o 
  25   0   0     1417.71     1078.64     53.61 o 
  26   0   0      148.99      185.23     88.59 o 
  27   0   0     1031.21     1030.83     88.59 o 
  28   0   0      767.75      604.00     80.53 o 
  29   0   0      521.99      523.47     72.48 o 
  30   0   0     2300.37     2375.73     72.48 o 
   2   1   0     4202.09     4198.67     55.86 o 
   3   1   0       78.53       93.96     10.74 o 
   4   1   0     1461.65     1182.12     16.11 o 
   5   1   0      115.44       85.66     19.76 o 
   6   1   0    22094.68    22017.90    343.55 o 
   7   1   0      808.33      759.62     42.43 o 
   8   1   0      561.10      666.38     45.56 o 
   9   1   0      261.21      182.01     39.86 o 
  10   1   0     6069.30     5499.88    293.95 o 
  11   1   0     1056.04     1207.66     49.27 o 
  12   1   0     4039.90     3564.61     69.45 o 
  13   1   0       51.84       48.48     18.06 o 
  14   1   0     2724.05     3039.85     24.17 o 
  15   1   0       98.80       38.78     18.15 o 
  16   1   0    11146.16    11588.14    102.42 o 
  17   1   0      954.27      746.87     21.51 o 
  18   1   0     2479.95     2443.41     27.00 o 
  19   1   0      226.81      169.71     22.56 o 
  20   1   0    10389.24    11638.50     94.96 o 
  21   1   0     1018.62      816.64     28.50 o 
  22   1   0     6334.48     6694.94    127.13 o 
  23   1   0       96.03      135.17     25.82 o 
  24   1   0      165.42      176.73     28.27 o 
  25   1   0      117.98      180.89     36.04 o 
  26   1   0      113.16       24.16     62.64 o 
  27   1   0      254.30       75.16     59.59 o 
  28   1   0      443.75      399.66     56.95 o 
  29   1   0      107.08      -20.13     45.56 o 
  30   1   0      165.68      128.85     39.86 o 
   0   2   0        7.35       16.11     32.21 o 
   1   2   0       93.29       56.37     22.78 o 
   2   2   0      179.71      210.90     14.65 o 
   3   2   0     1910.34     1581.57     43.80 o 
   4   2   0      369.76      210.57     20.60 o 
   5   2   0      436.67      379.34     19.78 o 
   6   2   0   164130.34   162066.33    311.03 o 
   7   2   0      120.70       95.68     14.11 o 
   8   2   0     4466.76     4280.19    122.40 o 
   9   2   0       69.58       76.92     25.66 o 
  10   2   0      460.50      439.77     26.77 o 
  11   2   0      791.61      802.53     30.89 o 
  12   2   0       17.14       20.02     20.75 o 
  13   2   0       21.43       42.26     15.74 o 
  14   2   0      999.95     1020.52     18.00 o 
  15   2   0       85.16      119.63     19.00 o 
  16   2   0     3107.92     3241.14     65.50 o 
  17   2   0       69.21       69.99     22.39 o 
  18   2   0     7406.90     7540.10    102.52 o 
  19   2   0       65.90      103.73     25.51 o 
  20   2   0     4920.67     5384.20     60.32 o 
  21   2   0      504.89      412.62     27.04 o 
  22   2   0     1129.43     1133.41     44.27 o 
  23   2   0       85.90      106.62     26.81 o 
  24   2   0     1751.00     1804.96     70.08 o 
  25   2   0       23.84       14.45     35.13 o 
  26   2   0       48.31      -40.27     62.64 o 
  27   2   0      795.56      654.81     62.64 o 
  28   2   0      308.67      189.25    104.69 o 
  29   2   0      297.62      283.94     45.56 o 
   1   3   0       46.81       24.16     28.47 o 
   2   3   0     2669.43     2468.51     45.52 o 
   3   3   0       32.63       28.19     19.22 o 
   4   3   0      794.62      668.62     19.24 o 
   5   3   0     1283.67     1251.22     44.00 o 
   6   3   0    16945.90    17900.88    297.33 o 
   7   3   0       72.82       61.04     17.96 o 
   8   3   0     1572.60     1836.75     29.05 o 
   9   3   0     2846.59     2530.32     59.28 o 
  10   3   0     3146.40     3354.44    152.75 o 
  11   3   0     2232.22     2536.55     47.73 o 
  12   3   0      949.99      805.87     21.61 o 
  13   3   0      281.50      245.52     14.66 o 
  14   3   0      288.43      323.70     15.44 o 
  15   3   0      131.34       48.81     16.99 o 
  16   3   0      893.66      808.35     22.53 o 
  17   3   0       47.06        3.85     21.73 o 
  18   3   0     2009.29     2109.48     36.14 o 
  19   3   0      373.46      364.08     27.00 o 
  20   3   0     6199.16     6538.47     76.14 o 
  21   3   0      521.42      396.47     27.86 o 
  22   3   0      230.84      137.47     26.61 o 
  23   3   0        8.77      -14.22     34.18 o 
  24   3   0      443.87      521.12     33.36 o 
  25   3   0      219.00      232.59     30.84 o 
  26   3   0     1768.85     1738.05     68.68 o 
  27   3   0       37.35      -56.95     56.95 o 
  28   3   0        7.21      -88.59    112.75 o 
  29   3   0       12.90      -42.43     42.43 o 
   0   4   0    10037.60     8850.61    112.75 o 
   1   4   0     3069.82     2935.75    112.75 o 
   2   4   0    19218.90    18812.59    228.71 o 
   3   4   0     9178.23     8653.69    109.16 o 
   4   4   0    12524.25    11981.30    159.25 o 
   5   4   0     1927.78     2004.29     85.14 o 
   6   4   0      499.87      601.80     26.24 o 
   7   4   0      712.31      526.72     37.33 o 
   8   4   0     1422.13     1058.87     32.46 o 
   9   4   0      232.60      246.07     15.52 o 
  10   4   0     1450.93     1180.67     43.69 o 
  11   4   0      572.17      565.92     63.90 o 
  12   4   0      227.15      139.85     15.84 o 
  13   4   0      317.27      162.98     13.87 o 
  14   4   0     5589.33     5810.81     26.09 o 
  15   4   0       58.00       45.58     19.13 o 
  16   4   0     1359.59     1398.80     26.63 o 
  17   4   0       28.74       -2.55     21.16 o 
  18   4   0      215.30      241.07     22.65 o 
  19   4   0        5.44       -5.55     24.73 o 
  20   4   0     1468.15     1525.90     29.51 o 
  21   4   0       18.03       17.19     30.54 o 
  22   4   0      113.93      101.04     27.12 o 
  23   4   0     1462.94     1822.55     40.58 o 
  24   4   0     4419.48     4748.60     56.66 o 
  25   4   0       62.40       28.27     30.46 o 
  26   4   0      129.63       40.38     43.75 o 
  27   4   0       97.87        0.00     35.16 o 
  28   4   0       24.18       -8.05     45.56 o 
  29   4   0        0.65       44.29     39.86 o 
   1   5   0     3203.11     2847.81     62.64 o 
   2   5   0    40974.57    40982.95    233.38 o 
   3   5   0      242.04      412.95     29.44 o 
   4   5   0    11834.71    12595.45    169.72 o 
   5   5   0     1689.50     1338.76     43.24 o 
   6   5   0    49154.82    51778.57    344.59 o 
   7   5   0     2010.89     2024.59     57.83 o 
   8   5   0       52.95       42.13     16.63 o 
   9   5   0     2990.91     2780.16     62.43 o 
  10   5   0    12133.71    13066.31     58.41 o 
  11   5   0       26.33       25.16     12.83 o 
  12   5   0    14850.84    14950.92    106.86 o 
  13   5   0      383.99      303.67     15.52 o 
  14   5   0      162.17      139.38     15.60 o 
  15   5   0      257.77      260.65     18.34 o 
  16   5   0      103.59      143.06     20.93 o 
  17   5   0        6.69       53.08     21.27 o 
  18   5   0      239.73      266.22     28.58 o 
  19   5   0        0.06      -15.99     24.53 o 
  20   5   0      385.62      415.23     47.81 o 
  21   5   0       57.64       80.69     27.32 o 
  22   5   0        0.22      -30.04     30.04 o 
  23   5   0      177.31      191.08     29.73 o 
  24   5   0      477.02      474.64     34.69 o 
  25   5   0       82.82       42.71     68.58 o 
  26   5   0      107.38        8.39     55.13 o 
  27   5   0       12.43      -30.71     30.71 o 
  28   5   0      406.52      466.15     92.61 o 
  29   5   0       59.11       66.29     36.69 o 
   0   6   0     6982.14     6466.82    128.85 o 
   1   6   0      100.00       88.59     45.56 o 
   2   6   0    53043.18    51352.86    427.85 o 
   3   6   0     1834.36     1573.11     38.05 o 
   4   6   0    65636.44    65669.57    448.62 o 
   5   6   0      263.71      247.41     27.85 o 
   6   6   0     3141.29     2879.70     38.44 o 
   7   6   0      126.09       72.76     25.93 o 
   8   6   0    60161.52    65885.31    491.39 o 
   9   6   0      197.84      217.60     24.18 o 
  10   6   0    13789.74    12293.59     83.85 o 
  11   6   0      336.04      392.84     17.95 o 
  12   6   0     1290.64     1484.79     26.98 o 
  13   6   0     3605.38     3372.42     50.99 o 
  14   6   0    16245.39    18961.43    125.93 o 
  15   6   0       24.52       62.06     19.62 o 
  16   6   0     6260.50     6315.66     73.16 o 
  17   6   0      217.27      254.77     23.91 o 
  18   6   0     6534.49     7036.34     86.37 o 
  19   6   0      164.81       66.25     26.88 o 
  20   6   0     2376.11     2663.05     48.23 o 
  21   6   0       11.63       -2.25     30.75 o 
  22   6   0       95.30       -6.31     30.75 o 
  23   6   0        1.12        4.11     28.61 o 
  24   6   0      598.89      657.30     44.60 o 
  25   6   0      264.41      192.48     38.13 o 
  26   6   0      218.43      180.77     50.20 o 
  27   6   0       70.09       53.15     30.00 o 
  28   6   0     1836.61     1717.35     40.11 o 
   1   7   0       29.89       38.96     32.68 o 
   2   7   0    19055.99    19775.95    148.06 o 
   3   7   0      631.80      751.61     44.78 o 
   4   7   0     1676.38     2006.57     52.56 o 
   5   7   0      175.80      192.25     29.47 o 
   6   7   0       18.30      125.13     29.47 o 
   7   7   0     2109.73     2028.39     37.88 o 
   8   7   0      887.11      521.46     32.01 o 
   9   7   0      156.86       85.52     22.93 o 
  10   7   0     5726.10     6770.49     89.77 o 
  11   7   0     5399.62     4802.60     41.03 o 
  12   7   0    13701.35    14503.19     76.02 o 
  13   7   0      239.89      251.81     17.53 o 
  14   7   0    11283.78    10241.63    125.96 o 
  15   7   0        5.80       16.30     21.85 o 
  16   7   0     6285.79     6461.58    121.25 o 
  17   7   0     4223.38     3711.41     37.82 o 
  18   7   0     2763.24     2727.36     33.24 o 
  19   7   0      426.55      398.86     27.91 o 
  20   7   0     6986.35     6574.67     72.15 o 
  21   7   0      278.69      268.58     31.84 o 
  22   7   0     4347.58     4309.82     60.63 o 
  23   7   0      105.86       56.79     33.45 o 
  24   7   0      876.45     1103.14     83.77 o 
  25   7   0       72.74       19.60     33.60 o 
  26   7   0     1509.01     1316.21     43.24 o 
  27   7   0       36.00        1.88     33.71 o 
  28   7   0     1566.26     1191.31     35.43 o 
   0   8   0    24516.67    25851.18    249.65 o 
   1   8   0     2349.41     2465.58     71.01 o 
   2   8   0     3355.35     3507.27     79.72 o 
   3   8   0       35.13       26.84     41.85 o 
   4   8   0      210.35      196.68     40.11 o 
   5   8   0      618.96      567.03     41.85 o 
   6   8   0    12832.50    12704.31    190.81 o 
   7   8   0     3057.81     3399.46     49.22 o 
   8   8   0    67216.52    73152.16    693.77 o 
   9   8   0     3715.04     3451.63     49.61 o 
  10   8   0    23861.94    25765.07    301.34 o 
  11   8   0      976.78      966.32     27.39 o 
  12   8   0     2196.80     2246.75     33.86 o 
  13   8   0      951.96      893.59     24.72 o 
  14   8   0     1728.11     1816.23     39.38 o 
  15   8   0     2566.45     2878.85     54.05 o 
  16   8   0        0.21       27.60     24.87 o 
  17   8   0       17.18       13.44     25.04 o 
  18   8   0      566.12      441.19     25.74 o 
  19   8   0      465.95      362.19     26.50 o 
  20   8   0     1299.11     1144.81     30.55 o 
  21   8   0      314.44      353.32     26.84 o 
  22   8   0      250.97      288.62     29.56 o 
  23   8   0      817.27      800.74     96.18 o 
  24   8   0     1092.06      988.25     44.36 o 
  25   8   0      105.52      106.65     30.71 o 
  26   8   0      839.28      642.02     47.01 o 
  27   8   0        0.19       50.15     30.22 o 
   1   9   0      411.44      286.40     51.25 o 
   2   9   0      984.80     1075.28     51.15 o 
   3   9   0        0.19        5.37     41.85 o 
   4   9   0     1948.70     1945.58     72.91 o 
   5   9   0     1874.53     1826.32     36.53 o 
   6   9   0      701.51      739.63     35.16 o 
   7   9   0        8.23      -10.35     18.42 o 
   8   9   0      119.50      212.90     17.54 o 
   9   9   0      982.60     1010.96     23.90 o 
  10   9   0     6188.24     6761.25     39.25 o 
  11   9   0     4100.02     3526.08     31.84 o 
  12   9   0      344.90      244.08     20.11 o 
  13   9   0     3720.78     3959.90     31.39 o 
  14   9   0       86.62      109.26     23.27 o 
  15   9   0     1945.00     2225.01     38.76 o 
  16   9   0     2185.56     2143.43     59.47 o 
  17   9   0     4277.27     3999.89     71.07 o 
  18   9   0       25.66       10.02     24.30 o 
  19   9   0      525.80      518.32     26.70 o 
  20   9   0        1.80      -14.87     25.01 o 
  21   9   0      354.98      334.73     26.70 o 
  22   9   0      906.46      888.21     81.10 o 
  23   9   0      629.40      567.33     63.18 o 
  24   9   0        3.97      -35.73     35.73 o 
  25   9   0      487.09      498.30     44.50 o 
  26   9   0       56.47      -29.58     30.22 o 
  27   9   0      124.89       35.93     34.15 o 
   0  10   0     1564.39     1715.36     96.64 o 
   1  10   0     4382.54     4748.99    213.41 o 
   2  10   0      443.18      540.16     38.26 o 
   3  10   0     3138.96     3404.01    105.00 o 
   4  10   0     3758.04     3964.51     49.14 o 
   5  10   0      625.45      558.73     21.31 o 
   6  10   0      220.83      272.23     19.92 o 
   7  10   0     2604.66     2916.78     62.26 o 
   8  10   0      604.70      687.57     23.19 o 
   9  10   0     2785.54     3060.18     32.40 o 
  10  10   0      354.79      427.21     22.52 o 
  11  10   0     2326.76     2132.01     24.90 o 
  12  10   0     1750.48     1878.15     24.90 o 
  13  10   0     1816.21     2446.91     31.07 o 
  14  10   0     2588.82     2900.51     41.88 o 
  15  10   0      594.16      701.23     27.23 o 
  16  10   0      543.54      495.92     29.73 o 
  17  10   0       73.83      113.32     30.66 o 
  18  10   0     2749.16     3137.75     41.72 o 
  19  10   0      242.09      269.35     31.74 o 
  20  10   0      518.87      425.75     32.73 o 
  21  10   0      319.47      364.65     30.96 o 
  22  10   0      348.85      404.88     45.28 o 
  23  10   0      105.18       25.50     42.08 o 
  24  10   0       98.85       83.81     46.68 o 
  25  10   0        3.79       21.14     31.08 o 
  26  10   0      673.85      621.26     40.13 o 
  27  10   0      694.81      732.85     64.43 o 
   1  11   0     4930.57     5077.89     90.08 o 
   2  11   0      119.87       80.99     15.05 o 
   3  11   0        2.30       -5.08     15.68 o 
   4  11   0       18.80       38.47     15.84 o 
   5  11   0     2137.50     1947.07     31.11 o 
   6  11   0      180.81      218.13     15.62 o 
   7  11   0       14.31       24.86     15.93 o 
   8  11   0      329.80      315.12     17.82 o 
   9  11   0     1035.17      859.60     19.52 o 
  10  11   0     1000.85      996.35     22.46 o 
  11  11   0       36.93       23.71     20.01 o 
  12  11   0      796.90      676.89     23.90 o 
  13  11   0     1280.75     1252.19     28.88 o 
  14  11   0      125.55      144.61     26.27 o 
  15  11   0     2125.55     1905.52     32.72 o 
  16  11   0     3980.67     3841.57     62.01 o 
  17  11   0     2127.34     2297.20     54.32 o 
  18  11   0      409.29      549.60     30.91 o 
  19  11   0      219.10      185.79     30.75 o 
  20  11   0      182.01      165.99     32.33 o 
  21  11   0      110.61       46.07     29.96 o 
  22  11   0       89.85       59.82     39.65 o 
  23  11   0        1.53       17.83     37.54 o 
  24  11   0      380.01      331.33     39.59 o 
  25  11   0        0.79       20.23     27.87 o 
  26  11   0        3.62      -36.51    116.77 o 
   0  12   0     5930.43     5776.55     60.94 o 
   1  12   0      223.78      221.94     15.58 o 
   2  12   0      940.64     1012.39     17.58 o 
   3  12   0       95.70      106.70     15.80 o 
   4  12   0     5331.99     5233.69     48.37 o 
   5  12   0      131.18      182.09     16.32 o 
   6  12   0        3.41       23.76     15.13 o 
   7  12   0        8.65        6.94     16.84 o 
   8  12   0     3173.13     3198.90     65.44 o 
   9  12   0      258.80      250.92     19.20 o 
  10  12   0      598.83      492.71     23.46 o 
  11  12   0      315.53      322.09     24.87 o 
  12  12   0     2900.30     2729.14     35.47 o 
  13  12   0     1258.29     1204.51     31.58 o 
  14  12   0     8677.99     9915.49    137.94 o 
  15  12   0     1233.12     1454.80     30.62 o 
  16  12   0       55.94       80.59     28.49 o 
  17  12   0      143.82       47.74     28.08 o 
  18  12   0     1323.63     1236.01     38.27 o 
  19  12   0        4.75      -11.88     30.75 o 
  20  12   0     1667.80     2049.83     78.49 o 
  21  12   0       76.90      115.91     27.72 o 
  22  12   0        4.26      -22.36     37.54 o 
  23  12   0      126.91      193.90     34.93 o 
  24  12   0        0.63        4.09     30.22 o 
  25  12   0       28.26       59.71     34.11 o 
  26  12   0       48.01       16.11     64.43 o 
   1  13   0      496.26      448.29     17.78 o 
   2  13   0    15892.36    16641.60    105.85 o 
   3  13   0      371.99      356.04     17.99 o 
   4  13   0      548.19      707.88     18.55 o 
   5  13   0      393.26      466.19     18.61 o 
   6  13   0      369.57      581.43     19.62 o 
   7  13   0      375.65      322.56     20.07 o 
   8  13   0     1096.89      963.15     29.91 o 
   9  13   0        0.66        6.30     19.99 o 
  10  13   0     4487.19     3831.37     51.17 o 
  11  13   0        0.93      -16.28     21.56 o 
  12  13   0    11359.98    11660.89     87.94 o 
  13  13   0       21.20       38.62     23.50 o 
  14  13   0     7854.51     7987.23     90.28 o 
  15  13   0      409.32      599.24     27.03 o 
  16  13   0     4178.86     3915.07     52.22 o 
  17  13   0      102.34      138.62     27.30 o 
  18  13   0     1675.75     1132.98     34.18 o 
  19  13   0      254.45      349.25     30.46 o 
  20  13   0     1337.25     1382.87     49.82 o 
  21  13   0      128.76      157.88     29.64 o 
  22  13   0     1327.77     1200.61     73.87 o 
  23  13   0       19.91      116.77     44.50 o 
  24  13   0        5.68        8.21     32.73 o 
  25  13   0       12.96      -64.43     64.43 o 
   0  14   0    14836.73    16189.22     66.99 o 
   1  14   0       48.01       55.98     20.42 o 
   2  14   0     9829.77    10236.87     46.95 o 
   3  14   0        0.05        3.32     19.10 o 
   4  14   0     3129.52     3105.53     33.02 o 
   5  14   0      194.67      192.75     19.61 o 
   6  14   0     6904.43     7406.61     53.75 o 
   7  14   0      994.13      975.94     25.11 o 
   8  14   0     4010.96     4185.53     84.88 o 
   9  14   0       30.49       33.69     21.08 o 
  10  14   0     2202.37     2220.31     53.68 o 
  11  14   0      770.22      663.75     27.73 o 
  12  14   0        7.52       36.63     24.44 o 
  13  14   0      133.76      216.31     28.61 o 
  14  14   0     1257.74     1204.92     31.24 o 
  15  14   0     1781.05     2066.70     48.62 o 
  16  14   0        1.76       17.89     30.08 o 
  17  14   0        4.07      -21.55     25.57 o 
  18  14   0        2.09       15.10     30.32 o 
  19  14   0      349.02      322.72     36.03 o 
  20  14   0      165.76       87.65     38.95 o 
  21  14   0       10.57       18.88     34.11 o 
  22  14   0      203.33      391.07     73.19 o 
  23  14   0       18.23       79.16     34.85 o 
  24  14   0       90.77       97.22     35.20 o 
  25  14   0        1.58      -56.37     56.37 o 
   1  15   0       47.61       18.36     22.56 o 
   2  15   0     1696.75     1879.97     24.37 o 
   3  15   0       24.19       21.34     20.00 o 
   4  15   0       64.34       82.70     21.43 o 
   5  15   0      284.59      344.04     21.36 o 
   6  15   0    19203.49    20413.74    183.32 o 
   7  15   0       56.15       63.80     23.18 o 
   8  15   0      883.15      616.87     24.44 o 
   9  15   0       63.29       69.82     24.00 o 
  10  15   0       25.92        0.83     24.27 o 
  11  15   0      753.02      620.41     26.47 o 
  12  15   0     3675.22     3725.42     75.81 o 
  13  15   0       49.37       50.39     29.48 o 
  14  15   0       96.36      201.52     29.48 o 
  15  15   0     1727.73     1822.42     44.42 o 
  16  15   0     3392.42     3084.70     41.33 o 
  17  15   0       14.51        9.04     27.97 o 
  18  15   0      111.78       33.49     30.32 o 
  19  15   0        6.67       17.26     35.16 o 
  20  15   0        5.20        4.03     51.25 o 
  21  15   0       75.94       74.16     55.44 o 
  22  15   0      197.85      223.47     56.37 o 
  23  15   0      309.58      332.20     44.29 o 
  24  15   0       17.98      -32.21     64.43 o 
   0  16   0       86.74       75.64     34.86 o 
   1  16   0     1328.03     1227.23     27.02 o 
   2  16   0      363.55      255.37     24.45 o 
   3  16   0      141.23      158.72     21.41 o 
   4  16   0      558.83      460.88     27.28 o 
   5  16   0      314.14      317.91     23.04 o 
   6  16   0     2336.12     2445.23     36.58 o 
   7  16   0      596.42      491.30     25.31 o 
   8  16   0     5567.18     5248.55     80.66 o 
   9  16   0        4.62        2.52     23.25 o 
  10  16   0      241.62      299.61     30.73 o 
  11  16   0      741.33      609.21     26.81 o 
  12  16   0        2.18       28.83     25.59 o 
  13  16   0       55.80      130.08     27.47 o 
  14  16   0      151.80      138.25     28.01 o 
  15  16   0      206.20      172.50     28.12 o 
  16  16   0      284.69      286.82     28.38 o 
  17  16   0       25.22       30.03     26.81 o 
  18  16   0      620.52      599.76     47.06 o 
  19  16   0      619.67      815.68     45.28 o 
  20  16   0      980.14      980.75     44.36 o 
  21  16   0      143.28       76.52     32.04 o 
  22  16   0      530.85      559.90     36.61 o 
  23  16   0     1715.68     2013.33     72.48 o 
   1  17   0      629.77      425.72     25.69 o 
   2  17   0        0.37      -17.55     24.39 o 
   3  17   0      332.49      351.31     25.70 o 
   4  17   0      231.97      198.60     25.28 o 
   5  17   0      120.01       84.27     25.21 o 
   6  17   0       58.57       68.67     24.00 o 
   7  17   0     2158.32     1853.86     32.61 o 
   8  17   0      766.64      665.97     28.92 o 
   9  17   0      116.58      191.91     26.31 o 
  10  17   0       38.60       -2.18     29.07 o 
  11  17   0      674.41      728.30     27.17 o 
  12  17   0      397.98      339.70     28.22 o 
  13  17   0     2904.76     2737.08     67.73 o 
  14  17   0      136.92       94.29     24.64 o 
  15  17   0     1373.23     1475.24     49.87 o 
  16  17   0      201.12      153.99     35.26 o 
  17  17   0     1066.99     1208.86     41.96 o 
  18  17   0      100.56      196.23     35.06 o 
  19  17   0     1563.46     1551.26     46.03 o 
  20  17   0      144.35      106.25     36.61 o 
  21  17   0      710.97     1021.53     37.92 o 
  22  17   0       37.53       -8.05     56.37 o 
   0  18   0     1075.09     1271.21     55.33 o 
   1  18   0     2971.86     3307.91     34.48 o 
   2  18   0      575.35      435.45     26.83 o 
   3  18   0     4198.86     4567.25     41.09 o 
   4  18   0       41.74      104.58     26.38 o 
   5  18   0     3849.27     3874.90     98.55 o 
   6  18   0      459.77      675.00     37.53 o 
   7  18   0     1870.42     1890.32     44.54 o 
   8  18   0      213.11      135.64     25.92 o 
   9  18   0        3.58       -7.34     29.07 o 
  10  18   0        2.55       13.50     27.84 o 
  11  18   0      140.10      114.56     28.92 o 
  12  18   0      538.09      604.11     29.81 o 
  13  18   0      687.69      623.82     34.82 o 
  14  18   0      628.41      578.26     36.34 o 
  15  18   0      135.64       95.55     39.96 o 
  16  18   0      353.58      357.11     52.31 o 
  17  18   0      314.67      329.88     37.13 o 
  18  18   0      141.39      190.18     38.57 o 
  19  18   0      213.18      178.56     35.43 o 
  20  18   0        3.25        0.00     30.75 o 
   1  19   0       18.68       15.17     25.68 o 
   2  19   0      356.84      350.14     27.34 o 
   3  19   0       12.15      -16.07     25.81 o 
   4  19   0       19.49       -7.49     25.67 o 
   5  19   0       29.06      -25.39     25.39 o 
   6  19   0      109.47      100.66     27.84 o 
   7  19   0      781.46      756.61     41.82 o 
   8  19   0       17.01      -25.44     25.44 o 
   9  19   0      149.26       79.10     27.42 o 
  10  19   0       67.39       16.36     33.68 o 
  11  19   0        4.23       30.99     31.45 o 
  12  19   0      372.62      402.14     36.89 o 
  13  19   0      162.97      140.68     37.88 o 
  14  19   0        3.53       54.16     46.03 o 
  15  19   0       70.36      151.90     43.24 o 
  16  19   0        0.44      -33.09     33.09 o 
  17  19   0       88.73       59.33     30.00 o 
  18  19   0        7.36       14.71     33.90 o 
  19  19   0       37.39       76.20     36.69 o 
   0  20   0     1556.84     1950.23     47.06 o 
   1  20   0       41.30       31.42     25.10 o 
   2  20   0     4510.44     4591.63     63.16 o 
   3  20   0      820.83      778.24     31.68 o 
   4  20   0     1323.68     1261.19     28.37 o 
   5  20   0       60.69       15.19     24.24 o 
   6  20   0     3422.19     3644.15     36.40 o 
   7  20   0      999.81     1001.75     36.02 o 
   8  20   0      228.35      199.50     32.82 o 
   9  20   0      126.67      128.35     32.97 o 
  10  20   0      578.64      511.58     37.47 o 
  11  20   0       82.46       59.21     37.71 o 
  12  20   0      362.37      316.00     36.50 o 
  13  20   0      233.87      168.66     41.71 o 
  14  20   0      627.52      732.68     46.50 o 
  15  20   0      992.34     1199.57     66.35 o 
  16  20   0      835.00      812.97     66.54 o 
  17  20   0       11.11       36.24     39.86 o 
  18  20   0      159.39      128.85     48.32 o 
   1  21   0      185.88      166.33     24.32 o 
   2  21   0     1843.36     2028.81     49.40 o 
   3  21   0        5.51      -16.01     22.79 o 
   4  21   0     3560.54     3216.60     35.32 o 
   5  21   0      585.84      449.78     28.53 o 
   6  21   0     1884.97     1674.05     34.21 o 
   7  21   0        1.53       -0.48     24.82 o 
   8  21   0      138.95      157.16     34.24 o 
   9  21   0       19.03       42.20     36.12 o 
  10  21   0        1.58       -9.02     33.71 o 
  11  21   0      228.23      181.26     37.20 o 
  12  21   0        5.12      -20.60     31.41 o 
  13  21   0       50.84       56.68     38.57 o 
  14  21   0      400.71      377.82     44.50 o 
  15  21   0      283.84      265.76     42.43 o 
  16  21   0      250.36      233.55     56.37 o 
   0  22   0      323.61      363.53     38.95 o 
   1  22   0      167.26      184.32     27.82 o 
   2  22   0       89.79       38.05     23.53 o 
   3  22   0      158.50      145.37     23.66 o 
   4  22   0      228.66      232.77     23.57 o 
   5  22   0      850.42      931.68     30.39 o 
   6  22   0      382.08      304.86     44.17 o 
   7  22   0     1424.17     1405.75     62.77 o 
   8  22   0      635.38      697.21     34.99 o 
   9  22   0      179.11      154.17     31.83 o 
  10  22   0      373.28      345.99     39.44 o 
  11  22   0      648.94      713.96     31.41 o 
  12  22   0        7.73       -4.01     36.61 o 
  13  22   0       71.34       31.44     31.88 o 
  14  22   0      174.38      154.48     39.86 o 
   1  23   0       19.33       -5.14     23.62 o 
   2  23   0       10.59      -22.99     22.99 o 
   3  23   0       48.44       25.09     29.89 o 
   4  23   0      124.34       53.47     33.39 o 
   5  23   0      318.81      198.34     50.55 o 
   6  23   0        7.91       37.34     38.95 o 
   7  23   0     1249.24     1394.72     78.18 o 
   8  23   0       34.89       69.91     36.61 o 
   9  23   0     1290.97     1222.68     56.61 o 
  10  23   0      165.96      205.66     33.15 o 
  11  23   0      622.53      619.26     45.56 o 
  12  23   0        3.91      -39.86     39.86 o 
   0  24   0        0.23       16.11     64.43 o 
   1  24   0      651.17      672.95     48.15 o 
   2  24   0       56.51      -38.66     42.43 o 
   3  24   0       10.49      -38.66     38.66 o 
   4  24   0       16.79       44.87     72.48 o 
   5  24   0      618.52      737.65     76.51 o 
   6  24   0        2.58       28.46     64.43 o 
   7  24   0      140.76      154.99     44.29 o 
   8  24   0       19.28       84.56     39.86 o 
   9  24   0      332.59      354.53     39.86 o 
   1  25   0       40.01       24.16     56.37 o 
   2  25   0        2.61       -1.24     88.59 o 
   3  25   0      937.71      956.98    100.67 o 
   4  25   0      673.12      628.16     64.43 o 
 -29   1   1      513.49      515.41     48.15 o 
 -28   1   1      291.80      241.48     53.87 o 
 -27   1   1       66.37      -59.59     59.59 o 
 -26   1   1      304.24      241.60     46.88 o 
 -25   1   1      123.12       96.67     37.85 o 
 -24   1   1      147.07      229.26     26.81 o 
 -23   1   1      607.89      520.83     28.71 o 
 -22   1   1      650.17      599.61     32.15 o 
 -21   1   1      660.23      729.26     28.69 o 
 -20   1   1     6780.74     7765.80     62.80 o 
 -19   1   1      336.56      226.06     22.28 o 
 -18   1   1      312.74      280.35     22.16 o 
 -17   1   1      345.70      400.39     23.88 o 
 -16   1   1     1127.82     1086.35     21.78 o 
 -15   1   1        9.21       10.32     17.31 o 
 -14   1   1     2471.62     3072.44     42.62 o 
 -13   1   1       27.65       -7.06     18.79 o 
 -12   1   1      103.93      211.85     42.43 o 
 -11   1   1      243.95      271.86     45.56 o 
 -10   1   1      100.06       56.37     45.56 o 
  -9   1   1      294.61      326.68     48.15 o 
  -8   1   1     3987.24     4190.77    112.75 o 
  -7   1   1      757.49      496.54     59.62 o 
  -6   1   1    37421.06    33630.69    112.75 o 
  -5   1   1      346.08      371.06     21.12 o 
  -4   1   1     5679.74     4992.04     88.97 o 
  -3   1   1       42.35       48.32     15.09 o 
  -2   1   1     8306.74     8194.13    129.99 o 
  -1   1   1      418.42      354.35     17.08 o 
   0   1   1    78980.89    77551.69   1034.85 o 
   1   1   1      113.73      120.80     24.16 o 
   2   1   1    27729.03    27110.97     95.99 o 
   3   1   1      685.05      623.44     16.11 o 
   4   1   1     2630.72     2275.83     33.71 o 
   5   1   1        3.32        4.73     11.83 o 
   6   1   1     5276.91     4894.32     81.64 o 
   7   1   1      188.38      172.66     23.00 o 
   8   1   1    13601.66    14668.20    116.96 o 
   9   1   1      110.46      130.96     18.38 o 
  10   1   1      490.75      667.63     22.66 o 
  11   1   1      601.61      392.70     26.74 o 
  12   1   1      984.31      814.77     26.71 o 
  13   1   1        4.10      -12.46     19.45 o 
  14   1   1      455.18      441.08     17.50 o 
  15   1   1       98.47       29.38     15.88 o 
  16   1   1     1841.58     2041.66     22.43 o 
  17   1   1      581.90      373.72     20.86 o 
  18   1   1      173.46       88.93     21.03 o 
  19   1   1      131.89       58.81     21.20 o 
  20   1   1      537.94      547.52     27.16 o 
  21   1   1       65.52      122.73     29.23 o 
  22   1   1     2676.52     2461.92     90.44 o 
  23   1   1       45.65       48.46     30.59 o 
  24   1   1        1.38       46.02     48.81 o 
  25   1   1       27.68      108.06     48.25 o 
  26   1   1      629.48      788.35     65.30 o 
  27   1   1      200.37      281.87     56.95 o 
  28   1   1     1066.75      976.85     56.95 o 
  29   1   1      200.43       76.51     45.56 o 
 -29   2   1        0.26      -40.27     45.56 o 
 -28   2   1      512.12      297.39     53.87 o 
 -27   2   1       69.79      -20.13     56.95 o 
 -26   2   1        0.14      -53.08     53.08 o 
 -25   2   1      276.64      245.09     37.82 o 
 -24   2   1      117.41      215.62     29.78 o 
 -23   2   1      219.56      261.83     32.66 o 
 -22   2   1      698.25      678.39     28.84 o 
 -21   2   1       25.82       52.61     27.10 o 
 -20   2   1     8521.34     9255.36    151.12 o 
 -19   2   1     1060.87      926.30     31.95 o 
 -18   2   1     6062.78     5938.94     80.43 o 
 -17   2   1      923.63     1031.88     28.81 o 
 -16   2   1     2011.67     1832.13     33.61 o 
 -15   2   1      446.44      313.61     20.12 o 
 -14   2   1    12656.52    13361.05    162.01 o 
 -13   2   1     2616.24     2300.86     22.02 o 
 -12   2   1      310.81      438.92     44.17 o 
 -11   2   1       99.32       88.53     41.75 o 
 -10   2   1      424.66      483.20     45.56 o 
  -9   2   1       70.59       60.16     17.50 o 
  -8   2   1    27040.06    24762.10    213.41 o 
  -7   2   1       14.67       22.89     17.03 o 
  -6   2   1   158437.77   162115.94    775.78 o 
  -5   2   1       36.85       20.75     19.95 o 
  -4   2   1    16199.37    15588.44    310.64 o 
  -3   2   1       11.15       24.16     20.60 o 
  -2   2   1    23364.36    21419.65    237.57 o 
  -1   2   1       34.31       12.08     22.78 o 
   0   2   1      953.56      926.13     40.27 o 
   1   2   1       99.30      120.80     32.21 o 
   2   2   1    22022.19    22499.15    221.47 o 
   3   2   1       72.79       23.54     21.33 o 
   4   2   1    14878.60    13771.13    113.93 o 
   5   2   1      742.93      964.35     26.41 o 
   6   2   1     5245.36     4677.02     70.83 o 
   7   2   1      394.15      427.52     14.21 o 
   8   2   1     8498.72     7790.94    130.86 o 
   9   2   1      585.90      549.23     20.51 o 
  10   2   1     6065.78     5641.00     82.43 o 
  11   2   1     1766.24     1553.92     26.83 o 
  12   2   1     3822.30     4001.01     66.19 o 
  13   2   1       96.49      157.76     18.04 o 
  14   2   1      739.52      707.80     27.61 o 
  15   2   1      488.34      488.09     19.49 o 
  16   2   1       13.72       54.31     19.91 o 
  17   2   1      406.19      506.42     21.98 o 
  18   2   1      310.24      278.05     24.37 o 
  19   2   1     1022.89      906.04     27.26 o 
  20   2   1     1890.67     1999.89     68.43 o 
  21   2   1        0.10        5.40     28.61 o 
  22   2   1     1212.70     1178.35     40.43 o 
  23   2   1      195.29      187.62     32.93 o 
  24   2   1      445.01      466.15     39.36 o 
  25   2   1       57.41       89.55     35.13 o 
  26   2   1     3054.12     3654.53     92.61 o 
  27   2   1       53.33       16.11     56.95 o 
  28   2   1     1525.39     1269.72    108.72 o 
  29   2   1        2.49       16.11     45.56 o 
 -29   3   1       77.17       60.40     39.86 o 
 -28   3   1     2514.99     2653.72     62.64 o 
 -27   3   1       22.77      -40.27     56.95 o 
 -26   3   1     7506.64     7725.91    130.32 o 
 -25   3   1        3.23      -40.04     42.70 o 
 -24   3   1     3335.83     3202.04     76.74 o 
 -23   3   1      614.21      775.21     35.10 o 
 -22   3   1     3300.79     3500.88     79.98 o 
 -21   3   1        8.13      -14.88     26.31 o 
 -20   3   1    22687.42    24436.85    147.06 o 
 -19   3   1       66.93       85.26     27.13 o 
 -18   3   1    24816.63    25247.73    355.95 o 
 -17   3   1       44.06       25.53     24.96 o 
 -16   3   1      712.34      610.17     19.91 o 
 -15   3   1     2073.31     1806.35     23.59 o 
 -14   3   1     2440.44     2564.68     29.34 o 
 -13   3   1      718.03      566.40     22.23 o 
 -12   3   1    10344.92     9995.96     52.31 o 
 -11   3   1      861.71      846.71     35.97 o 
 -10   3   1      518.48      225.87     31.38 o 
  -9   3   1      981.76      729.98     20.61 o 
  -8   3   1     6671.13     6697.56     87.82 o 
  -7   3   1      171.89       64.81     18.42 o 
  -6   3   1    76019.45    75127.63    745.72 o 
  -5   3   1     3323.28     2991.95     39.04 o 
  -4   3   1       60.43      220.37     25.00 o 
  -3   3   1      132.38      114.05     17.08 o 
  -2   3   1    12513.82    11669.56    224.05 o 
  -1   3   1      334.47      342.31     34.17 o 
   0   3   1     2160.02     1932.80     64.43 o 
   1   3   1       22.61       40.27     48.32 o 
   2   3   1    11398.06    10584.78    169.12 o 
   3   3   1      157.18      104.69     24.16 o 
   4   3   1    12618.09    12556.53    139.49 o 
   5   3   1       62.56       44.07     23.65 o 
   6   3   1    75662.19    77469.52    670.49 o 
   7   3   1       37.14       26.68     17.23 o 
   8   3   1     1216.29      884.13     17.55 o 
   9   3   1       36.45       26.92     12.89 o 
  10   3   1    11052.14    10701.02    189.00 o 
  11   3   1     2233.83     2065.47     57.60 o 
  12   3   1    17547.63    17333.99     97.72 o 
  13   3   1        6.58       13.56     15.74 o 
  14   3   1     1622.21     1755.39     20.93 o 
  15   3   1       52.52       75.24     16.60 o 
  16   3   1      355.47      344.52     18.33 o 
  17   3   1     1222.76     1114.43     23.24 o 
  18   3   1     2130.33     2231.24     27.23 o 
  19   3   1      247.40      244.49     29.24 o 
  20   3   1       21.97        5.49     29.42 o 
  21   3   1     1539.93     1684.05     34.09 o 
  22   3   1     4489.84     4845.59     60.44 o 
  23   3   1     1083.13     1089.86     43.36 o 
  24   3   1      980.62     1059.08     44.70 o 
  25   3   1      178.75      161.25     31.61 o 
  26   3   1       93.55      165.69    104.69 o 
  27   3   1      898.40      827.96     59.59 o 
  28   3   1       71.43      -51.25     51.25 o 
  29   3   1      247.32      222.68     42.43 o 
 -29   4   1        8.87       12.08     39.86 o 
 -28   4   1       14.57      -20.13     45.56 o 
 -27   4   1      529.04      458.81     32.66 o 
 -26   4   1      808.33      994.54     36.84 o 
 -25   4   1       25.90       -9.53     31.98 o 
 -24   4   1      471.53      548.25     54.72 o 
 -23   4   1      192.75      174.37     40.56 o 
 -22   4   1     3737.63     3719.99     64.38 o 
 -21   4   1      745.03      763.93     33.19 o 
 -20   4   1        0.64       16.53     30.24 o 
 -19   4   1      823.47      844.65     50.88 o 
 -18   4   1        6.52       37.61     26.78 o 
 -17   4   1      228.21      161.88     19.95 o 
 -16   4   1     3276.40     3185.16     42.23 o 
 -15   4   1       50.38       -0.81     16.71 o 
 -14   4   1      354.09      456.58     17.73 o 
 -13   4   1        0.28       -6.02     15.52 o 
 -12   4   1     1326.59     1400.10     31.50 o 
 -11   4   1      148.16       53.30     14.38 o 
 -10   4   1    20476.46    19147.23    231.32 o 
  -9   4   1      342.42      280.47     21.86 o 
  -8   4   1     1957.75     2297.04     42.62 o 
  -7   4   1        8.25       53.08     21.34 o 
  -6   4   1    79261.67    83073.09    891.80 o 
  -5   4   1      432.70      358.19     19.02 o 
  -4   4   1   169728.95   174379.09    632.00 o 
  -3   4   1      754.59      668.99     22.78 o 
  -2   4   1    79387.91    83301.49    998.50 o 
  -1   4   1      729.52      625.97     42.43 o 
   0   4   1   146904.98   151265.66    426.83 o 
   1   4   1        5.52      -16.11     56.37 o 
   2   4   1   158134.25   163949.08   2045.54 o 
   3   4   1      171.32      245.27     29.05 o 
   4   4   1    40903.15    41217.99    425.44 o 
   5   4   1      981.50      881.32     31.05 o 
   6   4   1   116984.95   120500.61   1501.15 o 
   7   4   1      532.43      460.91     20.04 o 
   8   4   1    18132.76    19482.55    132.51 o 
   9   4   1        2.17       -3.56     18.11 o 
  10   4   1    33951.08    34918.25    210.47 o 
  11   4   1      908.92      431.44     35.78 o 
  12   4   1      699.53      627.79     17.41 o 
  13   4   1      374.13      153.87     15.83 o 
  14   4   1      346.55      457.88     16.55 o 
  15   4   1      351.01      211.40     16.43 o 
  16   4   1     5151.41     5591.54     64.44 o 
  17   4   1        0.58      -10.60     20.64 o 
  18   4   1        6.76       -6.27     22.03 o 
  19   4   1      108.19       14.91     25.94 o 
  20   4   1      909.18     1011.29     31.34 o 
  21   4   1      247.85      130.59     35.26 o 
  22   4   1      312.89      273.36     30.93 o 
  23   4   1       83.87       35.65     28.97 o 
  24   4   1      766.54      749.29     40.85 o 
  25   4   1       48.06       75.20     36.77 o 
  26   4   1       60.90       34.45     32.04 o 
  27   4   1       71.60      -51.25     51.25 o 
  28   4   1      229.71       88.59     45.56 o 
  29   4   1       79.10      -36.24     44.29 o 
 -29   5   1       91.16       60.40     34.17 o 
 -28   5   1       38.21       -4.92     42.50 o 
 -27   5   1      337.74      262.40     29.83 o 
 -26   5   1       66.28      -23.65     33.33 o 
 -25   5   1        2.56      -35.57     35.57 o 
 -24   5   1     1711.24     1616.22     77.06 o 
 -23   5   1      540.65      566.08     32.15 o 
 -22   5   1      117.40      177.63     37.60 o 
 -21   5   1      100.23      101.10     28.42 o 
 -20   5   1     1006.91     1041.25     38.85 o 
 -19   5   1     2011.01     1850.17     62.43 o 
 -18   5   1       71.36       64.43     28.10 o 
 -17   5   1      353.07      241.10     22.17 o 
 -16   5   1     1993.61     1967.55     45.88 o 
 -15   5   1       53.12       59.04     17.35 o 
 -14   5   1      357.14      322.24     16.45 o 
 -13   5   1      121.46       69.89     13.34 o 
 -12   5   1     1721.91     1876.03     29.56 o 
 -11   5   1      729.48      562.69     16.62 o 
 -10   5   1     1166.60     1362.24     33.61 o 
  -9   5   1     1124.80      912.83     44.00 o 
  -8   5   1     1205.80     1037.25     23.43 o 
  -7   5   1      487.22      494.26     21.99 o 
  -6   5   1    41634.50    43950.49    348.77 o 
  -5   5   1      665.31      546.49     22.31 o 
  -4   5   1     8567.38     8922.78     45.89 o 
  -3   5   1     1147.34     1025.74     24.33 o 
  -2   5   1    48905.27    50289.08    569.57 o 
  -1   5   1      302.00      260.87     48.15 o 
   0   5   1     1044.23      652.32     72.48 o 
   1   5   1     1968.56     1981.12     88.59 o 
   2   5   1    17315.19    18329.21    249.65 o 
   3   5   1     1061.69      993.88     37.13 o 
   4   5   1     8650.90     9279.65     71.55 o 
   5   5   1        5.79       23.27     21.57 o 
   6   5   1    14485.33    15324.59    284.37 o 
   7   5   1     2992.63     3047.82     33.63 o 
   8   5   1      847.70     1125.11     22.31 o 
   9   5   1      320.78      157.81     24.63 o 
  10   5   1       37.78       14.67     16.96 o 
  11   5   1      261.56      147.61     14.06 o 
  12   5   1    28756.06    31025.33    227.07 o 
  13   5   1      102.03      148.89     15.99 o 
  14   5   1    11411.15    12255.11    148.58 o 
  15   5   1      936.24      697.14     18.57 o 
  16   5   1     3857.35     4072.37     50.72 o 
  17   5   1       30.71       43.58     19.38 o 
  18   5   1      490.58      512.28     25.29 o 
  19   5   1       11.10       16.67     26.61 o 
  20   5   1     6209.78     6275.08     72.42 o 
  21   5   1        5.62      -16.65     30.54 o 
  22   5   1     3056.96     2761.16     47.42 o 
  23   5   1      425.82      502.93     40.82 o 
  24   5   1     1083.66     1010.94     53.47 o 
  25   5   1      575.29      615.22     44.78 o 
  26   5   1     1806.78     1823.72     87.18 o 
  27   5   1      223.70      223.85     36.61 o 
  28   5   1      851.63      850.07     84.56 o 
  29   5   1      157.97       16.11     48.32 o 
 -28   6   1      504.71      483.56     51.15 o 
 -27   6   1      235.31      199.32     28.57 o 
 -26   6   1      547.74      482.56     33.60 o 
 -25   6   1       74.64       26.21     35.90 o 
 -24   6   1       72.68        9.60     33.45 o 
 -23   6   1      229.78      168.49     30.09 o 
 -22   6   1      853.36      867.69     34.09 o 
 -21   6   1      907.16      898.74     34.09 o 
 -20   6   1        6.16       39.40     30.58 o 
 -19   6   1      175.20      107.59     27.67 o 
 -18   6   1      159.89      163.71     26.07 o 
 -17   6   1       33.81       59.82     24.10 o 
 -16   6   1      515.19      551.79     28.44 o 
 -15   6   1      209.44      204.05     20.07 o 
 -14   6   1        1.47      -18.70     18.70 o 
 -13   6   1      148.09       74.08     15.15 o 
 -12   6   1     2268.02     2147.83     20.51 o 
 -11   6   1      366.55      301.50     15.74 o 
 -10   6   1      175.39      245.62     14.50 o 
  -9   6   1     2363.40     2040.68     35.46 o 
  -8   6   1     4595.44     4593.96     59.95 o 
  -7   6   1      437.13      414.31     24.57 o 
  -6   6   1      732.54      624.48     27.30 o 
  -5   6   1       16.86       11.22     25.15 o 
  -4   6   1     3348.50     3544.00     66.68 o 
  -3   6   1     1848.60     1612.76     42.14 o 
  -2   6   1     4883.47     4501.21     61.78 o 
  -1   6   1      467.92      426.83     72.48 o 
   0   6   1      635.47      636.21     80.53 o 
   1   6   1     2042.91     1852.27     88.59 o 
   2   6   1     1516.42     1354.34     47.90 o 
   3   6   1      572.02      829.81     41.85 o 
   4   6   1      147.28      159.94     25.57 o 
   5   6   1     3273.61     3128.33     39.10 o 
   6   6   1     1741.38     1935.41     36.78 o 
   7   6   1     2424.61     2462.45     69.88 o 
   8   6   1    22622.54    22749.87    315.24 o 
   9   6   1      141.85      134.62     21.24 o 
  10   6   1     6073.54     5485.13     35.27 o 
  11   6   1      209.29      160.73     17.35 o 
  12   6   1    11078.23    11186.81     57.07 o 
  13   6   1      149.38      193.15     17.18 o 
  14   6   1    44906.89    48306.21    373.53 o 
  15   6   1      337.33      245.57     18.77 o 
  16   6   1    10550.33    10053.06    113.00 o 
  17   6   1      258.55      321.44     23.02 o 
  18   6   1     3038.06     2958.16     50.41 o 
  19   6   1        5.29      -26.61     26.61 o 
  20   6   1     7722.38     7828.83    100.45 o 
  21   6   1      162.29       81.39     30.54 o 
  22   6   1     4399.17     4632.87     68.70 o 
  23   6   1       98.86       72.75     27.54 o 
  24   6   1       37.40        8.47     37.13 o 
  25   6   1     1071.27     1121.42     46.50 o 
  26   6   1        5.21      -44.79     44.79 o 
  27   6   1      345.83      280.72     35.43 o 
  28   6   1      483.48      357.20     42.43 o 
 -28   7   1       83.20       65.10     45.33 o 
 -27   7   1       86.50       80.53     26.99 o 
 -26   7   1       34.10      -17.50     47.66 o 
 -25   7   1       27.37       38.37     34.05 o 
 -24   7   1       42.76        3.90     35.90 o 
 -23   7   1      966.19     1019.24     50.28 o 
 -22   7   1       37.36       21.80     31.29 o 
 -21   7   1      646.57      477.41     38.08 o 
 -20   7   1      316.78      179.05     30.75 o 
 -19   7   1       75.44       81.10     27.41 o 
 -18   7   1      949.34      856.25     29.63 o 
 -17   7   1     1465.88     1473.31     30.60 o 
 -16   7   1       33.07       47.62     23.27 o 
 -15   7   1     3278.69     2948.18     52.17 o 
 -14   7   1       74.88       11.09     17.64 o 
 -13   7   1      270.65      382.92     17.77 o 
 -12   7   1     1349.76     1122.22     17.67 o 
 -11   7   1     1476.50     1372.11     21.17 o 
 -10   7   1    39144.13    40779.21    379.23 o 
  -9   7   1     2987.87     2672.09     74.19 o 
  -8   7   1      372.46      162.12     23.16 o 
  -7   7   1       67.22       13.10     25.49 o 
  -6   7   1     8299.21     7819.84    140.91 o 
  -5   7   1     1194.62     1143.46     33.08 o 
  -4   7   1      209.78       68.57     33.09 o 
  -3   7   1     3572.25     3229.46     53.27 o 
  -2   7   1    16843.60    17773.17    239.45 o 
  -1   7   1       33.71       35.62     38.57 o 
   0   7   1     8694.40     9706.98    175.27 o 
   1   7   1       98.30       69.69     38.57 o 
   2   7   1      626.95      524.16     44.78 o 
   3   7   1        0.21       14.25     38.57 o 
   4   7   1     7587.76     7305.02    130.38 o 
   5   7   1      457.24      377.60     28.39 o 
   6   7   1     2102.33     2268.22     88.06 o 
   7   7   1      939.24      829.41     37.84 o 
   8   7   1    10076.96    10915.96     56.28 o 
   9   7   1      746.79      704.13     20.88 o 
  10   7   1    42505.63    45513.52    526.74 o 
  11   7   1     4515.08     4152.90     42.83 o 
  12   7   1     8176.42     9013.63     93.40 o 
  13   7   1       55.71       30.33     19.00 o 
  14   7   1      744.39      840.99     22.76 o 
  15   7   1        7.08       -9.74     19.91 o 
  16   7   1      162.84      108.31     22.30 o 
  17   7   1      913.84      687.70     24.98 o 
  18   7   1        0.32      -25.83     25.83 o 
  19   7   1       32.14        8.48     26.07 o 
  20   7   1       41.26       29.72     27.23 o 
  21   7   1       54.31       61.07     28.53 o 
  22   7   1      112.90       82.21     29.09 o 
  23   7   1      241.33      139.24     32.79 o 
  24   7   1      972.50     1003.21     37.45 o 
  25   7   1        4.04      -38.36     38.36 o 
  26   7   1     1171.19     1114.66    115.08 o 
  27   7   1      162.50       94.08     35.43 o 
  28   7   1      151.07      -13.29     46.22 o 
 -28   8   1        9.24      -32.21     96.64 o 
 -27   8   1      183.94      106.11     36.44 o 
 -26   8   1      101.72       38.52     33.90 o 
 -25   8   1       21.77       53.06     29.69 o 
 -24   8   1      761.98      731.51     51.92 o 
 -23   8   1       37.57      -32.63     32.63 o 
 -22   8   1       26.36       -4.29     29.37 o 
 -21   8   1      360.64      203.90     31.05 o 
 -20   8   1       76.05       -5.36     27.20 o 
 -19   8   1      407.11      426.32     29.15 o 
 -18   8   1      524.06      607.91     28.08 o 
 -17   8   1      998.85     1197.66     28.97 o 
 -16   8   1     2440.12     2183.58     40.46 o 
 -15   8   1     2935.40     2482.05     50.60 o 
 -14   8   1     1445.59     1347.15     23.34 o 
 -13   8   1     2911.37     3355.10     48.84 o 
 -12   8   1     1788.62     1714.34     23.84 o 
 -11   8   1     1789.72     1804.48     22.31 o 
 -10   8   1    15733.06    17632.71    131.27 o 
  -9   8   1     3808.63     3688.35     59.79 o 
  -8   8   1    43933.68    46419.54    840.41 o 
  -7   8   1     3789.92     4034.48     38.86 o 
  -6   8   1      107.67       67.48     31.05 o 
  -5   8   1      113.23      144.96     32.21 o 
  -4   8   1    26469.59    29380.53    255.73 o 
  -3   8   1      549.28      452.91     39.14 o 
  -2   8   1     2142.28     2033.85     49.24 o 
  -1   8   1      232.61      336.36     37.13 o 
   0   8   1     2216.56     2193.46     58.77 o 
   1   8   1       50.08       77.85     41.85 o 
   2   8   1      257.59      471.07     46.50 o 
   3   8   1        4.10        5.61     35.09 o 
   4   8   1    25710.46    30549.10    341.01 o 
   5   8   1     1973.96     2135.25     47.21 o 
   6   8   1      241.63      332.30     34.05 o 
   7   8   1     3710.26     3722.44     60.03 o 
   8   8   1     3455.23     3372.08     64.20 o 
   9   8   1      454.98      545.02     18.85 o 
  10   8   1     2924.59     3931.40     37.42 o 
  11   8   1      654.34      523.50     18.00 o 
  12   8   1     6869.40     6891.02     72.44 o 
  13   8   1      846.41     1069.29     26.70 o 
  14   8   1    19123.11    20058.12    194.68 o 
  15   8   1      706.72      558.18     22.59 o 
  16   8   1     5345.93     5532.77     74.96 o 
  17   8   1       87.67      159.80     23.51 o 
  18   8   1     8471.04     8336.91    103.43 o 
  19   8   1        0.13       -9.20     25.63 o 
  20   8   1     7566.20     7973.17     80.76 o 
  21   8   1      350.78      329.54     27.07 o 
  22   8   1      882.77      948.08     35.44 o 
  23   8   1        1.98       48.42     29.60 o 
  24   8   1      536.23      456.20     88.34 o 
  25   8   1        0.40      -33.33     33.33 o 
  26   8   1      691.93      654.56     39.65 o 
  27   8   1      109.54       78.92     29.22 o 
 -27   9   1      441.09      417.24     44.29 o 
 -26   9   1       26.64       88.59     38.66 o 
 -25   9   1       38.97       14.74     32.73 o 
 -24   9   1       27.27       14.15     37.54 o 
 -23   9   1      173.25       60.75     32.58 o 
 -22   9   1      553.13      483.58     53.11 o 
 -21   9   1      319.00      370.37     30.52 o 
 -20   9   1      463.60      301.01     26.70 o 
 -19   9   1      277.70      254.03     26.37 o 
 -18   9   1     3008.52     2986.25     75.26 o 
 -17   9   1      458.25      517.15     25.54 o 
 -16   9   1     2230.47     1976.98     47.93 o 
 -15   9   1      117.57       38.71     26.55 o 
 -14   9   1     3872.21     3602.99     60.08 o 
 -13   9   1      384.84      484.01     23.68 o 
 -12   9   1      336.90      436.23     21.04 o 
 -11   9   1      697.14      706.70     19.52 o 
 -10   9   1     4174.66     4467.02     51.99 o 
  -9   9   1     4897.88     4721.71     90.89 o 
  -8   9   1      108.43      161.06     18.26 o 
  -7   9   1     3499.73     3809.02     73.80 o 
  -6   9   1       74.33      149.90     22.61 o 
  -5   9   1     1927.57     1635.21     45.33 o 
  -4   9   1     9034.02     9220.33    129.25 o 
  -3   9   1      110.05      173.27     35.09 o 
  -2   9   1    15263.33    17308.71    315.01 o 
  -1   9   1      396.47      403.42     38.09 o 
   0   9   1      616.20      827.78     56.54 o 
   1   9   1      206.93      202.08     41.85 o 
   2   9   1     9969.54    10178.32    119.33 o 
   3   9   1       21.38       53.93     35.09 o 
   4   9   1     1721.27     1838.20     49.24 o 
   5   9   1     1081.38      834.87     26.41 o 
   6   9   1     1460.28     1309.53     45.33 o 
   7   9   1      118.54      123.21     17.78 o 
   8   9   1    21350.00    20511.80    174.00 o 
   9   9   1     1824.52     1724.20     35.02 o 
  10   9   1     2515.90     2495.02     44.53 o 
  11   9   1      477.01      382.91     20.12 o 
  12   9   1     2807.07     2308.58     34.76 o 
  13   9   1      314.78      256.12     19.23 o 
  14   9   1     9781.18     9704.14    163.23 o 
  15   9   1      259.15      204.75     27.41 o 
  16   9   1     6058.54     6214.38     54.02 o 
  17   9   1      167.51      183.00     24.00 o 
  18   9   1      835.81      793.35     27.44 o 
  19   9   1       28.26       19.27     25.19 o 
  20   9   1      288.26      270.20     26.58 o 
  21   9   1      166.76      173.86     26.25 o 
  22   9   1      407.53      355.03     30.75 o 
  23   9   1       27.42       -8.10     36.24 o 
  24   9   1      605.84      393.12     42.43 o 
  25   9   1      452.33      424.02     53.87 o 
  26   9   1      218.47      233.08     44.50 o 
  27   9   1      475.42      467.09     42.43 o 
 -27  10   1       24.04       32.21     84.56 o 
 -26  10   1       15.13       47.08     36.69 o 
 -25  10   1        0.41       45.30     44.50 o 
 -24  10   1      117.59       72.14     34.85 o 
 -23  10   1      131.70      102.40     38.26 o 
 -22  10   1      549.17      489.41     54.61 o 
 -21  10   1       64.06       84.11     38.00 o 
 -20  10   1      174.91      193.92     31.51 o 
 -19  10   1        1.65       44.60     40.76 o 
 -18  10   1     2550.22     2514.03     38.40 o 
 -17  10   1        0.50       34.03     29.72 o 
 -16  10   1     8487.56    10209.44     94.78 o 
 -15  10   1       24.14       20.13     26.90 o 
 -14  10   1    25144.21    29586.70    143.88 o 
 -13  10   1      818.04      690.32     25.33 o 
 -12  10   1     6835.38     6970.26     39.22 o 
 -11  10   1     1092.52     1287.27     22.51 o 
 -10  10   1     9953.89    11045.19    116.80 o 
  -9  10   1      263.28      295.49     16.66 o 
  -8  10   1    43500.71    47587.99    366.16 o 
  -7  10   1     1929.46     1935.14     25.23 o 
  -6  10   1      485.23      486.38     20.71 o 
  -5  10   1      147.93      198.77     17.51 o 
  -4  10   1      608.97      359.45     22.99 o 
  -3  10   1        2.83       33.63     27.09 o 
  -2  10   1    41219.34    46173.04    386.56 o 
  -1  10   1     3334.17     3475.52     48.23 o 
   0  10   1     5957.51     6763.41    145.83 o 
   1  10   1     1010.87     1041.30     38.26 o 
   2  10   1    14111.14    15187.26    359.07 o 
   3  10   1       86.35       98.18     23.22 o 
   4  10   1     4537.42     3998.30     59.89 o 
   5  10   1      322.95      234.24     18.18 o 
   6  10   1     1023.81      938.69     20.49 o 
   7  10   1      332.39      324.54     17.21 o 
   8  10   1    21334.41    23668.92    117.65 o 
   9  10   1      358.12      356.69     20.80 o 
  10  10   1     3541.03     3515.88     39.58 o 
  11  10   1       74.55       84.65     20.43 o 
  12  10   1     6744.04     7249.13     80.94 o 
  13  10   1      531.87      599.88     22.02 o 
  14  10   1     8099.65     8213.29     96.64 o 
  15  10   1       63.09      110.78     25.72 o 
  16  10   1      443.39      473.11     33.31 o 
  17  10   1     1174.86     1274.44     32.44 o 
  18  10   1       42.30       53.56     35.15 o 
  19  10   1     2536.21     3085.46     43.13 o 
  20  10   1        6.55       -8.00     30.96 o 
  21  10   1        3.39       27.75     41.43 o 
  22  10   1      279.80      301.99     33.84 o 
  23  10   1       11.93      -35.86     46.59 o 
  24  10   1        0.64      -25.18     30.70 o 
  25  10   1      168.02      167.71     52.82 o 
  26  10   1        1.31        8.05     38.66 o 
  27  10   1      102.92       88.59     56.37 o 
 -26  11   1      226.78      333.29     44.29 o 
 -25  11   1       63.84       62.13     38.66 o 
 -24  11   1       43.23       53.86     44.50 o 
 -23  11   1        0.78      -53.69     84.56 o 
 -22  11   1       50.52        8.46     39.76 o 
 -21  11   1       19.35      -17.24     33.84 o 
 -20  11   1      495.16      367.66     30.23 o 
 -19  11   1       30.17      -28.34     28.34 o 
 -18  11   1     2203.83     2314.01     34.92 o 
 -17  11   1      545.05      484.87     31.94 o 
 -16  11   1     1250.21     1245.06     35.03 o 
 -15  11   1       27.33       40.12     27.03 o 
 -14  11   1     1881.92     1733.21     38.42 o 
 -13  11   1     1459.46     1332.05     39.62 o 
 -12  11   1     3741.96     3769.99     42.56 o 
 -11  11   1      331.62      478.79     21.01 o 
 -10  11   1     1708.11     1289.54     20.78 o 
  -9  11   1      222.57      331.37     17.47 o 
  -8  11   1      717.44      690.78     18.86 o 
  -7  11   1      851.68      949.44     16.80 o 
  -6  11   1    19115.51    19744.22    150.89 o 
  -5  11   1      145.70      136.47     15.27 o 
  -4  11   1      161.18      168.37     17.21 o 
  -3  11   1        0.56       20.38     14.86 o 
  -2  11   1     3388.17     3844.80     52.76 o 
  -1  11   1     4266.96     4451.98     77.23 o 
   0  11   1      571.35      510.46     18.38 o 
   1  11   1      265.81      328.83     17.82 o 
   2  11   1     4315.71     4314.34     52.94 o 
   3  11   1     1439.66     1179.98     44.86 o 
   4  11   1       14.98        1.58     16.17 o 
   5  11   1        4.44        4.41     15.99 o 
   6  11   1      241.16      195.17     14.48 o 
   7  11   1      147.18      188.80     15.89 o 
   8  11   1     5772.18     5740.51     54.65 o 
   9  11   1      391.46      357.11     18.50 o 
  10  11   1     1650.55     2195.14     33.10 o 
  11  11   1       40.79       57.11     20.11 o 
  12  11   1     1625.93     1789.46     24.47 o 
  13  11   1      804.44      846.18     23.52 o 
  14  11   1       75.09       33.72     23.66 o 
  15  11   1     1118.85      779.72     27.75 o 
  16  11   1      606.72      717.64     31.05 o 
  17  11   1     1908.02     2195.45     38.31 o 
  18  11   1      371.14      238.37     32.99 o 
  19  11   1      850.11      803.39     37.24 o 
  20  11   1       68.11       90.86     32.99 o 
  21  11   1      560.73      559.08     35.77 o 
  22  11   1      518.58      367.09     33.84 o 
  23  11   1       59.86      154.03     52.91 o 
  24  11   1       99.73       69.37     36.03 o 
  25  11   1        0.82      -40.20     40.20 o 
  26  11   1      108.65      147.06     38.66 o 
 -26  12   1       71.97      103.08     42.43 o 
 -25  12   1        7.73       44.60     36.69 o 
 -24  12   1      108.77      121.30     44.50 o 
 -23  12   1        0.46       27.00     48.15 o 
 -22  12   1       80.67       80.11     53.87 o 
 -21  12   1      823.35      895.86     63.93 o 
 -20  12   1       37.51       43.57     34.56 o 
 -19  12   1       78.97       66.81     28.11 o 
 -18  12   1      102.91       47.39     26.21 o 
 -17  12   1      464.35      366.10     27.82 o 
 -16  12   1      107.45       85.17     25.51 o 
 -15  12   1     1295.59     1397.08     31.27 o 
 -14  12   1     4609.96     5395.23     85.76 o 
 -13  12   1     1034.13     1035.36     38.34 o 
 -12  12   1    13107.36    13580.96     91.31 o 
 -11  12   1       15.88       -1.80     21.54 o 
 -10  12   1     1352.32     1450.81     22.95 o 
  -9  12   1       17.13       12.90     18.34 o 
  -8  12   1       64.86      120.82     16.69 o 
  -7  12   1       71.08       46.77     15.75 o 
  -6  12   1     1986.30     1873.28     39.67 o 
  -5  12   1      819.04      890.03     27.41 o 
  -4  12   1     1478.51     1695.31     28.31 o 
  -3  12   1        4.22       11.11     15.80 o 
  -2  12   1    14782.24    16643.54    189.29 o 
  -1  12   1       19.16       17.67     14.59 o 
   0  12   1     4181.16     4353.55     33.48 o 
   1  12   1       83.80       89.68     15.03 o 
   2  12   1      274.44      485.77     15.88 o 
   3  12   1      360.63      396.11     18.09 o 
   4  12   1     2478.41     2517.12     25.83 o 
   5  12   1     1090.67      984.27     19.82 o 
   6  12   1     2238.46     1692.45     44.78 o 
   7  12   1      299.57      233.46     17.82 o 
   8  12   1     1580.71     2106.69     33.48 o 
   9  12   1     1269.65     1128.13     21.46 o 
  10  12   1      941.56      840.56     21.83 o 
  11  12   1       86.18       75.63     21.09 o 
  12  12   1     4005.54     3859.40     56.87 o 
  13  12   1     4281.47     4160.10     55.82 o 
  14  12   1      504.72      487.19     26.24 o 
  15  12   1     5739.63     5877.75     75.82 o 
  16  12   1      357.52      211.92     27.75 o 
  17  12   1        2.41      -15.22     31.20 o 
  18  12   1     2569.83     2624.86     41.00 o 
  19  12   1     1828.05     1936.07     38.31 o 
  20  12   1     1912.40     1727.74     48.69 o 
  21  12   1     1260.40     1250.19     50.93 o 
  22  12   1      485.04      445.63     35.43 o 
  23  12   1       90.69       73.21     32.85 o 
  24  12   1      524.67      521.62     30.70 o 
  25  12   1      149.38      207.62     44.29 o 
  26  12   1      160.88      249.65     64.43 o 
 -25  13   1       14.94      -10.82     29.21 o 
 -24  13   1       15.29       16.11     36.69 o 
 -23  13   1      282.50      322.13     48.15 o 
 -22  13   1      186.68      241.48     53.87 o 
 -21  13   1      594.31      588.37     84.56 o 
 -20  13   1      312.66      462.29     43.75 o 
 -19  13   1     1058.76     1224.85     49.04 o 
 -18  13   1      131.38      101.89     31.61 o 
 -17  13   1     1605.06     1491.47     50.66 o 
 -16  13   1      203.19      259.41     25.42 o 
 -15  13   1     1060.43      772.83     28.61 o 
 -14  13   1     6952.96     6834.46     87.04 o 
 -13  13   1     3864.45     4322.34    111.91 o 
 -12  13   1     4788.10     4616.82     81.90 o 
 -11  13   1     3592.63     3406.93     35.25 o 
 -10  13   1     1698.43     1840.06     24.92 o 
  -9  13   1      101.07      174.96     29.85 o 
  -8  13   1     8462.92     8580.80    118.80 o 
  -7  13   1     1265.80     1281.22     29.13 o 
  -6  13   1      481.59      530.09     19.34 o 
  -5  13   1        4.27       14.55     17.27 o 
  -4  13   1       21.63       58.61     18.49 o 
  -3  13   1     1406.58     1426.64     25.39 o 
  -2  13   1    10481.11    11178.97    123.42 o 
  -1  13   1     1519.03     1448.11     40.12 o 
   0  13   1    25423.30    27906.28    209.39 o 
   1  13   1        5.45       18.85     17.04 o 
   2  13   1     9438.67     9682.26     95.77 o 
   3  13   1      291.76      249.71     17.64 o 
   4  13   1      127.90      174.60     17.78 o 
   5  13   1     1434.43     1466.43     30.66 o 
   6  13   1     3633.83     4104.67     77.17 o 
   7  13   1      458.20      387.28     19.96 o 
   8  13   1    10186.16    10170.88     73.71 o 
   9  13   1     4249.80     4208.05     88.05 o 
  10  13   1     2950.59     3298.82     50.32 o 
  11  13   1      606.08      780.97     24.62 o 
  12  13   1    14175.69    14384.46    107.83 o 
  13  13   1     6073.85     5831.57     51.21 o 
  14  13   1      202.84      180.00     25.18 o 
  15  13   1     2725.15     3026.91     60.05 o 
  16  13   1     1496.67     1248.24     31.46 o 
  17  13   1       15.65       18.71     29.96 o 
  18  13   1     2586.81     2564.23     77.79 o 
  19  13   1     1915.86     1871.52     46.22 o 
  20  13   1       72.55       56.25     27.19 o 
  21  13   1     1436.91     1466.61     47.66 o 
  22  13   1       92.39       48.57     27.17 o 
  23  13   1       94.70      151.43     30.00 o 
  24  13   1       22.61      -28.45     28.45 o 
  25  13   1       49.39       96.64     64.43 o 
 -25  14   1       72.02       40.27     64.43 o 
 -24  14   1        3.70      -22.94     33.88 o 
 -23  14   1       34.14        8.59     42.43 o 
 -22  14   1        0.10       15.63     48.15 o 
 -21  14   1      352.85      310.53     68.45 o 
 -20  14   1      129.88      153.44     53.87 o 
 -19  14   1        0.83      -28.19     56.95 o 
 -18  14   1       13.29       17.41     35.87 o 
 -17  14   1       44.30      -16.62     37.17 o 
 -16  14   1      659.49      633.44     26.67 o 
 -15  14   1      774.46      886.29     27.87 o 
 -14  14   1        0.39      -24.45     24.45 o 
 -13  14   1       11.72       -4.28     27.29 o 
 -12  14   1      499.21      353.94     28.68 o 
 -11  14   1      202.51      208.78     24.91 o 
 -10  14   1      484.07      454.08     24.94 o 
  -9  14   1     1597.77     1781.59     35.60 o 
  -8  14   1     3502.75     3423.41     61.29 o 
  -7  14   1     2607.95     2423.30     32.87 o 
  -6  14   1     5670.96     5329.53     48.47 o 
  -5  14   1      639.00      756.89     21.06 o 
  -4  14   1      695.08      729.14     20.57 o 
  -3  14   1     3347.14     3548.33     40.05 o 
  -2  14   1      280.56      270.61     19.87 o 
  -1  14   1     5780.90     5909.66     65.44 o 
   0  14   1       63.80       91.19     19.85 o 
   1  14   1     3387.24     3695.85     34.78 o 
   2  14   1     2382.11     2242.84     40.97 o 
   3  14   1      928.38      911.50     20.68 o 
   4  14   1       12.63       59.32     18.93 o 
   5  14   1      456.87      411.97     21.25 o 
   6  14   1     6370.66     6614.76     89.41 o 
   7  14   1     2069.45     2161.01     44.78 o 
   8  14   1     2803.82     2662.77     48.05 o 
   9  14   1      799.25      655.87     27.26 o 
  10  14   1      208.57       88.94     24.85 o 
  11  14   1       18.36      -24.30     24.30 o 
  12  14   1      642.97      593.09     26.03 o 
  13  14   1       83.02       61.06     25.11 o 
  14  14   1      284.90      175.70     28.45 o 
  15  14   1        1.44      -16.72     31.29 o 
  16  14   1     1765.27     1874.68     48.84 o 
  17  14   1      250.62      156.03     35.06 o 
  18  14   1        0.17        8.73     34.02 o 
  19  14   1       72.56       -4.71     32.04 o 
  20  14   1      215.66      244.40     34.66 o 
  21  14   1      447.15      512.92     63.37 o 
  22  14   1       16.54       37.53     24.43 o 
  23  14   1       31.99       33.45     34.46 o 
  24  14   1      135.50      161.07     72.48 o 
 -24  15   1       29.21      -16.11     64.43 o 
 -23  15   1      906.57     1038.22     56.96 o 
 -22  15   1       48.05       -1.49     41.41 o 
 -21  15   1       46.11        8.05     56.37 o 
 -20  15   1      115.44      161.07     51.25 o 
 -19  15   1      871.75      858.52     64.43 o 
 -18  15   1      246.25      243.60     46.03 o 
 -17  15   1        3.06       42.56     46.03 o 
 -16  15   1      359.83      281.69     40.85 o 
 -15  15   1     1854.32     2298.43     49.26 o 
 -14  15   1       64.35       10.21     27.50 o 
 -13  15   1     1027.26      972.73     31.10 o 
 -12  15   1        2.97      -26.92     26.92 o 
 -11  15   1     1264.95     1275.52     37.86 o 
 -10  15   1      228.38      271.87     21.67 o 
  -9  15   1       55.38        2.95     24.45 o 
  -8  15   1     8627.37     8590.19    156.41 o 
  -7  15   1      192.94      170.02     22.71 o 
  -6  15   1    15313.11    15118.71    118.20 o 
  -5  15   1      344.72      389.25     23.41 o 
  -4  15   1      209.41      156.21     22.70 o 
  -3  15   1      264.34      279.61     22.58 o 
  -2  15   1      419.90      427.28     26.68 o 
  -1  15   1      144.33      169.53     22.72 o 
   0  15   1      946.12      962.82     24.72 o 
   1  15   1      213.09      170.54     22.43 o 
   2  15   1      298.78      317.82     20.62 o 
   3  15   1       54.09       41.81     20.40 o 
   4  15   1     9471.85     9149.09     38.07 o 
   5  15   1     4740.79     5077.89     52.03 o 
   6  15   1     6838.15     6580.70     52.54 o 
   7  15   1      662.16      599.15     27.97 o 
   8  15   1     1175.73     1389.00     27.09 o 
   9  15   1        1.39      -18.16     23.90 o 
  10  15   1      494.49      267.08     26.24 o 
  11  15   1      474.41      566.43     32.41 o 
  12  15   1     2473.21     2465.30     31.84 o 
  13  15   1        4.20        9.15     25.32 o 
  14  15   1     1320.99     1569.18     52.21 o 
  15  15   1      107.96      102.39     31.20 o 
  16  15   1      861.73      714.54     33.01 o 
  17  15   1      113.36      127.96     33.33 o 
  18  15   1       13.13       -3.27     28.50 o 
  19  15   1       40.61       19.52     28.11 o 
  20  15   1       11.43       -6.17     27.94 o 
  21  15   1      522.45      376.68     29.05 o 
  22  15   1      104.66      100.89     28.88 o 
  23  15   1      330.21      391.92     80.53 o 
  24  15   1      251.38      265.76     64.43 o 
 -23  16   1      310.79      225.49     64.43 o 
 -22  16   1       62.65       68.62     28.31 o 
 -21  16   1      330.22      280.56     32.43 o 
 -20  16   1      352.22      272.07     40.11 o 
 -19  16   1      553.03      740.29     47.31 o 
 -18  16   1      578.34      455.86     39.96 o 
 -17  16   1       11.96       31.00     46.03 o 
 -16  16   1      873.23     1069.82     52.10 o 
 -15  16   1      213.52      143.42     40.32 o 
 -14  16   1      148.83      139.37     36.73 o 
 -13  16   1       94.54       92.56     29.66 o 
 -12  16   1        2.06        0.97     28.74 o 
 -11  16   1     1431.26     1413.07     33.82 o 
 -10  16   1      249.77      294.86     25.31 o 
  -9  16   1     1120.24     1226.13     32.99 o 
  -8  16   1      595.97      543.86     26.98 o 
  -7  16   1      796.12      817.48     26.22 o 
  -6  16   1     3244.14     3336.19     46.22 o 
  -5  16   1      519.48      368.11     24.44 o 
  -4  16   1     2987.75     3141.02     55.53 o 
  -3  16   1     2255.94     2256.37     35.14 o 
  -2  16   1     2448.29     2117.45     29.54 o 
  -1  16   1      597.09      543.44     25.62 o 
   0  16   1      286.62      286.97     24.62 o 
   1  16   1       20.00      -23.72     23.72 o 
   2  16   1      178.66       93.39     21.39 o 
   3  16   1       90.43      117.68     21.04 o 
   4  16   1     4695.71     4275.35     31.12 o 
   5  16   1      545.48      498.08     23.14 o 
   6  16   1       98.57      101.28     24.04 o 
   7  16   1     5489.95     5724.34     92.31 o 
   8  16   1      809.15      783.33     36.70 o 
   9  16   1       15.31        0.19     25.40 o 
  10  16   1      624.29      586.87     27.59 o 
  11  16   1      101.76       62.55     24.12 o 
  12  16   1       71.86       91.43     24.69 o 
  13  16   1     3213.36     3521.90     69.06 o 
  14  16   1      536.03      485.42     28.01 o 
  15  16   1      405.43      297.36     30.70 o 
  16  16   1        4.82       46.98     28.90 o 
  17  16   1      425.44      408.19     31.51 o 
  18  16   1      270.59      288.47     28.50 o 
  19  16   1      195.10      272.40     27.94 o 
  20  16   1      915.77      989.20     38.26 o 
  21  16   1      184.75      146.38     46.18 o 
  22  16   1       33.93       57.13     32.73 o 
  23  16   1      272.42      330.19     64.43 o 
 -21  17   1       29.56      -18.21     34.66 o 
 -20  17   1      528.43      639.63     32.68 o 
 -19  17   1      244.38      212.83     34.02 o 
 -18  17   1     1271.90     1052.49     44.85 o 
 -17  17   1        4.42       28.49     37.45 o 
 -16  17   1      732.42      605.64     40.73 o 
 -15  17   1      103.70       93.06     35.97 o 
 -14  17   1     1705.74     1558.04     48.75 o 
 -13  17   1     2232.67     2237.01    106.93 o 
 -12  17   1     7091.59     7403.93     97.64 o 
 -11  17   1        7.09       -4.97     33.41 o 
 -10  17   1       77.21       91.91     26.34 o 
  -9  17   1      379.86      363.05     30.12 o 
  -8  17   1     1058.83     1287.40     42.02 o 
  -7  17   1     1126.33     1166.07     36.15 o 
  -6  17   1      181.44      109.38     24.73 o 
  -5  17   1       27.29       22.44     24.27 o 
  -4  17   1     1602.16     1817.58     44.52 o 
  -3  17   1      298.02      214.90     23.95 o 
  -2  17   1      825.78      710.40     26.77 o 
  -1  17   1      969.99     1009.32     27.39 o 
   0  17   1      460.06      310.71     26.24 o 
   1  17   1     1247.33     1175.66     28.71 o 
   2  17   1        0.10      -18.75     25.18 o 
   3  17   1     2758.23     2422.91     31.77 o 
   4  17   1      917.47      985.08     25.78 o 
   5  17   1     1018.08     1101.29     25.13 o 
   6  17   1      901.38      753.55     27.36 o 
   7  17   1      325.24      252.49     25.93 o 
   8  17   1      640.94      726.78     30.30 o 
   9  17   1     2360.90     2328.38     34.91 o 
  10  17   1     1725.08     1817.84     30.38 o 
  11  17   1      218.52      261.45     26.99 o 
  12  17   1     1399.29     1538.36     42.23 o 
  13  17   1        0.88       -5.56     24.25 o 
  14  17   1      278.78      284.94     25.21 o 
  15  17   1     1338.25     1534.76     31.32 o 
  16  17   1       21.88       72.30     26.77 o 
  17  17   1       11.10       23.72     32.08 o 
  18  17   1      258.55      223.09     26.58 o 
  19  17   1        0.61      -14.50     40.11 o 
  20  17   1      215.33      121.43     36.61 o 
  21  17   1      105.85       42.13     36.69 o 
 -20  18   1      285.34      200.84     34.05 o 
 -19  18   1      109.65      173.80     36.61 o 
 -18  18   1      203.81      226.40     27.83 o 
 -17  18   1        7.77       23.66     29.65 o 
 -16  18   1      160.51      213.12     38.86 o 
 -15  18   1       50.34       46.56     34.50 o 
 -14  18   1      784.63      750.79     44.11 o 
 -13  18   1      572.34      442.73     37.74 o 
 -12  18   1     1271.60     1128.80     49.07 o 
 -11  18   1      862.19      889.80     45.98 o 
 -10  18   1     1435.28     1448.62     61.32 o 
  -9  18   1      833.63      839.44     41.10 o 
  -8  18   1      561.38      597.02     31.18 o 
  -7  18   1     3512.08     3786.39     70.37 o 
  -6  18   1      464.22      599.30     30.36 o 
  -5  18   1       27.95       54.45     28.29 o 
  -4  18   1     1254.51     1295.18     29.31 o 
  -3  18   1       15.54       35.58     24.79 o 
  -2  18   1     1889.93     1776.31     30.41 o 
  -1  18   1      507.90      414.17     27.71 o 
   0  18   1     3952.41     4250.97     50.87 o 
   1  18   1      257.82      369.28     27.06 o 
   2  18   1       26.47       25.20     25.93 o 
   3  18   1      137.29      158.52     26.04 o 
   4  18   1      803.67      901.10     29.08 o 
   5  18   1     2103.10     2269.50     36.01 o 
   6  18   1     6575.79     6655.81     43.40 o 
   7  18   1      838.06      780.31     30.22 o 
   8  18   1     1864.72     1926.52     76.83 o 
   9  18   1     5862.03     6337.35    102.04 o 
  10  18   1      632.65      810.94     32.49 o 
  11  18   1      192.68      147.72     27.99 o 
  12  18   1      523.97      571.90     28.23 o 
  13  18   1     1692.75     1907.99     31.81 o 
  14  18   1     1688.22     1360.79     33.05 o 
  15  18   1     1328.12     1130.67     31.76 o 
  16  18   1       28.64       39.43     23.21 o 
  17  18   1     1322.95     1378.86     87.73 o 
  18  18   1       15.35        3.41     38.57 o 
  19  18   1      271.92      186.18     35.43 o 
  20  18   1       98.07      132.49     30.75 o 
 -19  19   1        0.37      -39.86     39.86 o 
 -18  19   1       30.55      -21.01     27.75 o 
 -17  19   1       43.76      -22.22     31.05 o 
 -16  19   1      353.13      234.59     45.80 o 
 -15  19   1       13.96      -17.50     43.24 o 
 -14  19   1      670.71      617.74     39.03 o 
 -13  19   1        0.66       21.10     37.71 o 
 -12  19   1       45.90      -23.02     37.71 o 
 -11  19   1       39.63       11.00     38.90 o 
 -10  19   1      775.09      811.81     46.26 o 
  -9  19   1       67.40       31.54     33.93 o 
  -8  19   1      216.29      154.61     34.54 o 
  -7  19   1      545.47      628.82     33.52 o 
  -6  19   1      993.65     1162.36     31.40 o 
  -5  19   1      351.79      295.01     29.66 o 
  -4  19   1     1166.49     1478.76     33.85 o 
  -3  19   1     1886.37     2106.79     38.70 o 
  -2  19   1      318.68      341.62     26.92 o 
  -1  19   1      321.19      309.05     27.43 o 
   0  19   1     1172.13      835.70     28.86 o 
   1  19   1      681.85      563.22     28.16 o 
   2  19   1      320.28      557.13     32.10 o 
   3  19   1     3063.03     3635.83     69.63 o 
   4  19   1     1365.73     1414.49     29.73 o 
   5  19   1      846.10      900.51     29.95 o 
   6  19   1     2729.87     2724.88     56.06 o 
   7  19   1      317.80      355.61     28.56 o 
   8  19   1      700.03      687.55     31.22 o 
   9  19   1     1650.03     1708.67     33.93 o 
  10  19   1      174.16      184.53     26.17 o 
  11  19   1      201.17      196.65     25.93 o 
  12  19   1      441.92      399.66     27.03 o 
  13  19   1      677.16      990.95     31.34 o 
  14  19   1      340.50      318.62     28.80 o 
  15  19   1     1529.13     1193.31     41.21 o 
  16  19   1     1696.56     1559.96     43.24 o 
  17  19   1      629.61      833.91     40.11 o 
  18  19   1      329.07      331.51     32.55 o 
  19  19   1      187.15      136.91     48.32 o 
 -18  20   1       58.61        8.05     48.32 o 
 -17  20   1      388.28      424.12     33.90 o 
 -16  20   1      225.54      180.83     37.20 o 
 -15  20   1      321.64      344.89     40.11 o 
 -14  20   1       22.07       51.10     43.24 o 
 -13  20   1      104.94       80.74     35.65 o 
 -12  20   1       81.61       63.73     36.12 o 
 -11  20   1      397.94      413.77     41.85 o 
 -10  20   1      123.63      120.13     38.14 o 
  -9  20   1       55.03       66.80     40.36 o 
  -8  20   1      891.92      864.23     37.16 o 
  -7  20   1       74.69       12.61     34.46 o 
  -6  20   1      543.41      552.20     36.62 o 
  -5  20   1       22.60        8.61     26.41 o 
  -4  20   1     4389.23     4161.33     47.51 o 
  -3  20   1        6.19      -29.38     29.41 o 
  -2  20   1       79.05       59.40     28.03 o 
  -1  20   1      742.61      807.85     30.87 o 
   0  20   1       36.26       23.44     27.97 o 
   1  20   1      519.82      637.30     29.93 o 
   2  20   1     1139.48     1078.14     29.49 o 
   3  20   1      801.96      648.93     28.06 o 
   4  20   1     4635.00     4544.94     93.11 o 
   5  20   1        8.27      -13.00     26.41 o 
   6  20   1     1305.92     1236.96     29.59 o 
   7  20   1        9.84      -26.44     26.44 o 
   8  20   1      379.71      387.94     28.51 o 
   9  20   1      170.75      131.70     26.41 o 
  10  20   1      201.38      187.18     25.62 o 
  11  20   1      329.73      277.24     25.97 o 
  12  20   1     1040.20     1001.33     27.39 o 
  13  20   1        0.20       -0.89     31.63 o 
  14  20   1     1953.00     1661.75     92.61 o 
  15  20   1       13.68       25.26     35.43 o 
  16  20   1      308.32      358.56     52.16 o 
  17  20   1       61.31       79.29     36.69 o 
 -16  21   1       12.28       40.27     56.37 o 
 -15  21   1     1423.50     1349.91     51.25 o 
 -14  21   1        4.36       68.45     38.57 o 
 -13  21   1       94.07       95.79     30.14 o 
 -12  21   1       17.72      -18.20     33.33 o 
 -11  21   1        3.74      -20.69     34.86 o 
 -10  21   1       81.43       51.68     35.65 o 
  -9  21   1     1126.40     1113.93     59.28 o 
  -8  21   1      322.43      379.39     31.59 o 
  -7  21   1      343.20      243.35     35.94 o 
  -6  21   1        0.03      -11.44     35.33 o 
  -5  21   1     1848.00     1997.36     36.02 o 
  -4  21   1      236.10      387.52     31.71 o 
  -3  21   1     2462.72     2390.11     48.07 o 
  -2  21   1      191.16      209.36     32.41 o 
  -1  21   1      103.51      104.00     26.74 o 
   0  21   1      282.58      254.45     27.69 o 
   1  21   1     2255.00     2322.58     40.67 o 
   2  21   1      248.66      205.46     27.60 o 
   3  21   1      516.06      441.07     28.04 o 
   4  21   1      253.27      130.60     28.22 o 
   5  21   1      628.52      518.61     32.17 o 
   6  21   1       11.51       71.05     23.20 o 
   7  21   1      321.27      431.13     25.16 o 
   8  21   1      476.82      459.85     35.42 o 
   9  21   1       44.47       77.75     22.64 o 
  10  21   1      195.39      149.93     34.32 o 
  11  21   1      311.06      243.51     26.58 o 
  12  21   1      139.64      136.57     41.33 o 
  13  21   1      417.40      481.39     40.11 o 
  14  21   1        0.12       -2.80     33.90 o 
  15  21   1       24.79       83.22     32.55 o 
  16  21   1      152.55       88.59     48.32 o 
 -14  22   1      634.82      563.42     52.35 o 
 -13  22   1     1247.00     1362.15     76.51 o 
 -12  22   1       18.79       32.45     29.18 o 
 -11  22   1     1487.36     1735.72     53.47 o 
 -10  22   1       67.10       35.91     31.41 o 
  -9  22   1      964.00      821.76     43.10 o 
  -8  22   1      304.57      252.03     35.65 o 
  -7  22   1     1916.05     1948.75     90.18 o 
  -6  22   1       10.73       37.68     40.01 o 
  -5  22   1     1908.68     2249.29     70.21 o 
  -4  22   1      183.64      107.67     30.96 o 
  -3  22   1      744.62      569.36     32.33 o 
  -2  22   1      849.19      958.19     31.61 o 
  -1  22   1      434.09      530.86     29.56 o 
   0  22   1       84.30       38.48     24.45 o 
   1  22   1      395.18      268.60     24.57 o 
   2  22   1        9.40      -21.77     23.77 o 
   3  22   1     1449.20     1394.10     28.27 o 
   4  22   1      673.63      778.26     31.21 o 
   5  22   1        9.96       22.76     24.32 o 
   6  22   1      799.17      598.21     34.56 o 
   7  22   1      497.16      474.70     33.84 o 
   8  22   1       19.71       28.82     32.55 o 
   9  22   1       29.52       14.84     28.00 o 
  10  22   1      488.51      472.14     42.95 o 
  11  22   1        8.69      -34.11     34.11 o 
  12  22   1      183.83      188.80     35.43 o 
  13  22   1      285.97      342.69     45.56 o 
  14  22   1       12.52       56.37     56.37 o 
 -12  23   1        3.59      -62.13     72.48 o 
 -11  23   1      406.70      490.49     43.84 o 
 -10  23   1        0.26       18.93     25.40 o 
  -9  23   1     1085.69     1070.12     58.12 o 
  -8  23   1       12.93       23.87     29.18 o 
  -7  23   1     1449.53     1553.45     38.85 o 
  -6  23   1       28.39       87.26     41.74 o 
  -5  23   1     1639.12     1469.91     48.74 o 
  -4  23   1       61.95      146.57     26.93 o 
  -3  23   1     1186.26     1274.45     36.84 o 
  -2  23   1      534.17      277.05     31.08 o 
  -1  23   1      488.47      436.67     36.42 o 
   0  23   1       19.78       -3.33     28.27 o 
   1  23   1     1489.11     1419.52     38.91 o 
   2  23   1       30.30       -6.67     33.33 o 
   3  23   1      328.09      258.44     30.32 o 
   4  23   1       44.53       -8.87     24.22 o 
   5  23   1      752.35      640.98     33.92 o 
   6  23   1      279.74      190.33     28.88 o 
   7  23   1     1310.99     1439.69     59.59 o 
   8  23   1      218.50      207.75     34.11 o 
   9  23   1        5.99       -8.82     30.89 o 
  10  23   1      216.90      194.70     45.56 o 
  11  23   1      350.32      357.20     42.43 o 
  12  23   1       94.02       64.43     48.32 o 
  -9  24   1       19.18      -26.64     36.69 o 
  -8  24   1      112.01       68.45     39.86 o 
  -7  24   1      173.91      175.82     42.43 o 
  -6  24   1       28.22       65.72     29.21 o 
  -5  24   1      158.03      209.22     26.74 o 
  -4  24   1      189.87      125.36     41.85 o 
  -3  24   1        1.69       -3.57     37.33 o 
  -2  24   1      193.14       32.65     39.52 o 
  -1  24   1       15.20       41.82     25.93 o 
   0  24   1        7.69      -27.75     27.75 o 
   1  24   1       20.73       46.11     25.93 o 
   2  24   1       15.11      -26.38     26.38 o 
   3  24   1      215.72      330.19     40.20 o 
   4  24   1       17.65      -32.21     64.43 o 
   5  24   1       32.38      108.72     45.56 o 
   6  24   1       42.33       84.56     45.56 o 
   7  24   1      257.28      239.28     45.56 o 
   8  24   1       97.46       12.89     42.43 o 
   9  24   1      308.45      225.49     39.86 o 
  -4  25   1     1238.27     1296.59     64.43 o 
  -3  25   1      296.23      257.71     56.37 o 
  -2  25   1       39.42        8.05     56.37 o 
  -1  25   1      740.01      632.21     39.86 o 
   0  25   1       87.60      185.23     56.37 o 
   1  25   1     1542.38     1618.72     64.43 o 
   2  25   1       53.03       72.48     56.37 o 
   3  25   1       96.95      182.21    132.88 o 
   4  25   1      188.97      287.16     68.45 o 
 -29   0   2       21.79        0.00     64.43 o 
 -28   0   2       38.35        8.05     72.48 o 
 -27   0   2       12.79      -41.43     41.43 o 
 -26   0   2       61.94      -52.10     52.10 o 
 -25   0   2      299.26      414.53     44.62 o 
 -24   0   2       25.18      -10.79     42.25 o 
 -23   0   2      740.33      891.90     50.22 o 
 -22   0   2    11438.00    12020.22    376.62 o 
 -21   0   2     7163.31     7171.62    158.53 o 
 -20   0   2      532.70      647.39     67.42 o 
 -19   0   2      361.92      464.15     39.76 o 
 -18   0   2     1583.66     1441.22     39.76 o 
 -17   0   2       64.61       69.93     27.87 o 
 -16   0   2      626.30      545.64     33.15 o 
 -15   0   2     1986.75     1749.22     64.93 o 
 -14   0   2     1795.24     1943.40     74.63 o 
 -13   0   2       55.07       52.35     34.17 o 
 -12   0   2     4972.15     5304.11     64.06 o 
 -11   0   2      313.51      193.28     72.48 o 
 -10   0   2      717.96      620.11     80.53 o 
  -9   0   2      695.28      603.95    136.91 o 
  -8   0   2     7851.01     7891.28    845.60 o 
  -7   0   2      193.72      249.65     32.21 o 
  -6   0   2    40267.57    37206.37    153.01 o 
  -5   0   2     3181.24     2705.92     56.37 o 
  -4   0   2    53565.88    47619.32    185.23 o 
  -3   0   2     1670.21     1538.19     48.32 o 
  -2   0   2    46975.41    44873.14    177.17 o 
  -1   0   2      815.15      700.64     40.27 o 
   0   0   2     5965.05     5339.36     72.48 o 
   1   0   2      829.11      829.49     40.27 o 
   2   0   2    29387.15    28991.97    144.96 o 
   3   0   2        0.74       16.11     14.41 o 
   4   0   2    53946.50    55623.43   1582.48 o 
   5   0   2     1076.94     1394.90     48.32 o 
   6   0   2    38535.27    40303.37   1034.85 o 
   7   0   2     1819.95     1389.59     61.78 o 
   8   0   2     6869.99     7204.89     92.61 o 
   9   0   2       96.65       57.50     14.29 o 
  10   0   2     1839.30     2101.81    100.67 o 
  11   0   2      546.52      667.11     27.12 o 
  12   0   2      168.70       64.04     22.93 o 
  13   0   2       60.67       31.70     23.65 o 
  14   0   2      879.49     1074.63     24.60 o 
  15   0   2     1145.15     1153.18     39.97 o 
  16   0   2    14409.34    16334.78    160.73 o 
  17   0   2      190.17       98.31     34.11 o 
  18   0   2     2134.44     2397.70     47.39 o 
  19   0   2       70.44       75.33     38.95 o 
  20   0   2     1414.06     1658.83     61.87 o 
  21   0   2     5624.39     5746.94     97.55 o 
  22   0   2     2463.31     2098.57     71.44 o 
  23   0   2      362.44      535.24     59.59 o 
  24   0   2     1741.21     2134.13    112.75 o 
  25   0   2     1666.14     1755.63    104.69 o 
  26   0   2     3294.22     3358.24    104.69 o 
  27   0   2       60.42       56.37     80.53 o 
  28   0   2       32.47      144.96     72.48 o 
  29   0   2       10.69      -64.43     64.43 o 
 -29   1   2      186.27      163.00     48.32 o 
 -28   1   2       50.02      -48.32     51.25 o 
 -27   1   2      315.51      272.33     40.06 o 
 -26   1   2     1808.30     1835.56     45.14 o 
 -25   1   2       11.57      -38.49     38.49 o 
 -24   1   2       73.24       73.24     31.42 o 
 -23   1   2       87.16       47.59     26.81 o 
 -22   1   2      681.47      674.27     33.48 o 
 -21   1   2        5.45       25.76     26.68 o 
 -20   1   2     2582.63     2376.17     55.40 o 
 -19   1   2       14.37       40.00     23.93 o 
 -18   1   2      814.47      921.66     28.34 o 
 -17   1   2      321.77      296.57     21.21 o 
 -16   1   2     5377.22     5421.59     40.69 o 
 -15   1   2      466.95      500.47     21.18 o 
 -14   1   2     1703.12     1529.06     27.61 o 
 -13   1   2        0.01       50.49     20.72 o 
 -12   1   2      276.12      324.25     28.43 o 
 -11   1   2      959.25      902.26     56.95 o 
 -10   1   2      474.05      656.57     51.25 o 
  -9   1   2       40.13       45.39     16.00 o 
  -8   1   2     1010.36      828.58     22.58 o 
  -7   1   2     1156.43      918.15     28.47 o 
  -6   1   2       41.46       69.80     25.15 o 
  -5   1   2     9454.63     8538.95    527.49 o 
  -4   1   2      861.81      946.44     84.56 o 
  -3   1   2       24.13       26.84     25.15 o 
  -2   1   2     1375.16     1259.56     27.90 o 
  -1   1   2       28.50       34.51     19.83 o 
   0   1   2    24500.59    23909.78    174.50 o 
   1   1   2      225.47      162.06     10.96 o 
   2   1   2     7231.40     7396.12    153.01 o 
   3   1   2       84.05       25.17     12.50 o 
   4   1   2        5.33       10.10     15.99 o 
   5   1   2     1398.42     1175.89     17.42 o 
   6   1   2     3742.50     3303.44     71.80 o 
   7   1   2      972.12      883.66     25.21 o 
   8   1   2    12798.43    13828.08    142.18 o 
   9   1   2        5.06       -3.43      8.50 o 
  10   1   2     7383.96     7925.47     68.58 o 
  11   1   2      403.70      419.21     20.41 o 
  12   1   2       14.24        9.59     15.68 o 
  13   1   2       95.85       72.59     16.72 o 
  14   1   2        1.47       -6.12     17.31 o 
  15   1   2     1397.43     1447.05     21.31 o 
  16   1   2     5656.87     5485.49     42.23 o 
  17   1   2     2086.61     1966.43     29.55 o 
  18   1   2      213.67      152.94     26.10 o 
  19   1   2       23.66       -2.61     31.20 o 
  20   1   2       41.50       16.67     32.54 o 
  21   1   2      144.95      129.97     35.36 o 
  22   1   2      249.85      209.72     41.91 o 
  23   1   2      260.07      291.34     39.18 o 
  24   1   2      231.39      280.17     68.33 o 
  25   1   2       34.19       42.02     65.30 o 
  26   1   2       15.37       18.41     59.59 o 
  27   1   2      118.35      144.96     56.95 o 
  28   1   2      219.78      165.09     51.25 o 
  29   1   2       45.73       -4.03     45.56 o 
 -29   2   2       10.92       -5.37     42.43 o 
 -28   2   2      243.74      147.89     35.16 o 
 -27   2   2       68.90       16.44     40.06 o 
 -26   2   2     2700.84     3052.96     47.06 o 
 -25   2   2      135.66       57.11     28.86 o 
 -24   2   2      170.86       74.44     31.00 o 
 -23   2   2      643.64      701.39     33.01 o 
 -22   2   2      600.74      512.84     28.08 o 
 -21   2   2      155.99      130.65     26.81 o 
 -20   2   2     6860.37     7371.04     91.84 o 
 -19   2   2       20.97        1.82     26.43 o 
 -18   2   2     1605.14     1634.77     36.43 o 
 -17   2   2       15.02        8.34     24.96 o 
 -16   2   2     2736.32     3079.08     28.65 o 
 -15   2   2      188.47      131.05     18.24 o 
 -14   2   2      559.64      493.27     21.18 o 
 -13   2   2      293.12      252.51     18.42 o 
 -12   2   2     2686.55     3141.02     49.95 o 
 -11   2   2      319.18      270.74     48.15 o 
 -10   2   2    17512.72    14591.73    732.49 o 
  -9   2   2      170.75       98.26     16.05 o 
  -8   2   2    10016.27     9554.64    269.79 o 
  -7   2   2     1931.42     1727.03     33.39 o 
  -6   2   2    58388.43    56412.67    177.99 o 
  -5   2   2      122.33       62.35     14.11 o 
  -4   2   2    43118.65    42397.81    193.28 o 
  -3   2   2     1593.26     1394.34     32.87 o 
  -2   2   2    42856.71    43163.92    276.65 o 
  -1   2   2     2385.17     2121.86     30.75 o 
   0   2   2     1046.51     1004.46     24.53 o 
   1   2   2      432.71      457.89     13.81 o 
   2   2   2    96299.34    96402.91   1010.69 o 
   3   2   2     3411.57     3407.61     81.67 o 
   4   2   2    92487.30    90064.40    426.14 o 
   5   2   2     1745.17     1640.93     27.90 o 
   6   2   2    69706.55    73177.98   1069.40 o 
   7   2   2      401.93      275.30     14.87 o 
   8   2   2    18946.13    18091.14    158.01 o 
   9   2   2       50.64       57.06     12.13 o 
  10   2   2    33542.07    34145.26    537.03 o 
  11   2   2       30.30       43.38     19.75 o 
  12   2   2    27419.20    29197.10    208.76 o 
  13   2   2      683.34      499.44     18.00 o 
  14   2   2      234.42      189.13     18.75 o 
  15   2   2       84.92      125.16     19.40 o 
  16   2   2     2070.83     2085.76     25.94 o 
  17   2   2      575.61      637.90     24.35 o 
  18   2   2      495.00      404.31     25.82 o 
  19   2   2      816.68      815.77     39.70 o 
  20   2   2     5020.76     5097.15     71.74 o 
  21   2   2       41.05       92.35     34.30 o 
  22   2   2        8.57      -13.37     40.51 o 
  23   2   2        0.10       -5.51     36.79 o 
  24   2   2      807.77      906.28     40.51 o 
  25   2   2       26.24       16.11     62.64 o 
  26   2   2     2274.70     2518.53     71.01 o 
  27   2   2        3.29      -53.87     53.87 o 
  28   2   2     1724.73     1796.04     56.95 o 
  29   2   2       35.48      -60.40     60.40 o 
 -29   3   2       14.07       50.47     42.43 o 
 -28   3   2       15.67       47.17     42.03 o 
 -27   3   2       66.10       17.66     57.31 o 
 -26   3   2       21.92      -33.39     34.56 o 
 -25   3   2      255.31       95.05     42.02 o 
 -24   3   2     1813.75     1819.36     36.93 o 
 -23   3   2     1247.17     1394.79     37.95 o 
 -22   3   2     1449.41     1342.93     35.98 o 
 -21   3   2      844.88      734.83     38.40 o 
 -20   3   2     1321.50     1464.68     37.22 o 
 -19   3   2      440.89      667.58     29.09 o 
 -18   3   2     7151.04     6861.33     93.48 o 
 -17   3   2      528.81      655.67     29.91 o 
 -16   3   2      639.05      720.35     26.34 o 
 -15   3   2       63.75       15.66     22.78 o 
 -14   3   2      799.50      665.67     19.98 o 
 -13   3   2       99.24       17.68     16.39 o 
 -12   3   2     9803.62     9874.75    202.35 o 
 -11   3   2      556.63      482.79     48.68 o 
 -10   3   2   108156.17   112396.28   4767.30 o 
  -9   3   2     3640.50     3709.47     87.10 o 
  -8   3   2      438.70      429.37     16.63 o 
  -7   3   2     1988.56     1831.58     29.56 o 
  -6   3   2    46454.86    47862.30    789.32 o 
  -5   3   2     6657.28     5983.12    115.91 o 
  -4   3   2    97674.34    95891.80   1358.51 o 
  -3   3   2     5567.46     5282.47    103.13 o 
  -2   3   2    13139.85    13169.09    132.51 o 
  -1   3   2       23.49        2.01     26.05 o 
   0   3   2    10812.49    10394.91    338.24 o 
   1   3   2       90.61       63.69     30.93 o 
   2   3   2    76721.02    77028.10    604.00 o 
   3   3   2      958.07      773.61     15.70 o 
   4   3   2    12119.55    12671.22    158.18 o 
   5   3   2       29.89        7.16     21.09 o 
   6   3   2     4613.49     4619.53     90.39 o 
   7   3   2     2927.39     2797.52     45.60 o 
   8   3   2    16752.83    15743.94    149.51 o 
   9   3   2       12.74        9.40     14.97 o 
  10   3   2    33861.46    37394.18    304.93 o 
  11   3   2      273.02      138.13     20.59 o 
  12   3   2    32531.43    34340.61    364.12 o 
  13   3   2      974.05     1067.38     18.22 o 
  14   3   2     2608.37     2486.87     24.05 o 
  15   3   2      539.60      730.32     19.38 o 
  16   3   2     1088.24     1481.06     23.28 o 
  17   3   2       17.11       18.31     23.27 o 
  18   3   2      465.93      578.94     26.27 o 
  19   3   2     1542.48     1795.15     30.13 o 
  20   3   2     2253.01     2457.58     48.97 o 
  21   3   2       40.07       43.37     40.85 o 
  22   3   2      107.55      136.18     41.56 o 
  23   3   2      522.59      446.34     35.36 o 
  24   3   2      447.72      318.73     33.89 o 
  25   3   2       30.16        8.82     59.59 o 
  26   3   2       28.40       24.16     56.95 o 
  27   3   2      244.69      221.75     53.87 o 
  28   3   2       29.65      -48.15     48.15 o 
  29   3   2       42.80      -64.43     64.43 o 
 -29   4   2       39.36       27.26     36.69 o 
 -28   4   2       86.10      177.54     33.15 o 
 -27   4   2      203.30      139.42     29.83 o 
 -26   4   2       92.52       77.40     35.57 o 
 -25   4   2        0.12      -27.93     38.18 o 
 -24   4   2     1353.59     1292.55     55.82 o 
 -23   4   2       35.98        7.48     33.72 o 
 -22   4   2     1006.76      992.39     53.18 o 
 -21   4   2      338.54      435.14     29.05 o 
 -20   4   2      454.63      489.97     36.43 o 
 -19   4   2     2282.98     2231.82     67.67 o 
 -18   4   2      932.57      957.44     46.19 o 
 -17   4   2      319.16      262.45     22.88 o 
 -16   4   2      355.29      368.37     20.24 o 
 -15   4   2      439.92      516.62     22.24 o 
 -14   4   2       85.21       98.43     33.45 o 
 -13   4   2       95.81       38.32     16.65 o 
 -12   4   2     1465.88     1301.25     27.91 o 
 -11   4   2     2704.83     2701.33     46.48 o 
 -10   4   2    32333.27    35237.04    269.41 o 
  -9   4   2       58.29       34.60     15.14 o 
  -8   4   2    48925.59    52169.22    106.56 o 
  -7   4   2     4031.96     3958.96     52.00 o 
  -6   4   2     1262.38     1502.46     22.88 o 
  -5   4   2     1141.43     1098.21     24.72 o 
  -4   4   2    12713.06    11450.01    172.04 o 
  -3   4   2       91.75       66.21     18.58 o 
  -2   4   2    37162.42    33758.45    147.73 o 
  -1   4   2     2610.04     2351.26     64.61 o 
   0   4   2    56061.26    54644.22    193.28 o 
   1   4   2       22.16       16.11     56.37 o 
   2   4   2    37851.48    40950.22   1030.82 o 
   3   4   2        0.01        4.63     17.39 o 
   4   4   2    12352.86    11032.36    144.14 o 
   5   4   2     4186.11     3674.74     87.22 o 
   6   4   2     7780.80     7919.55     84.04 o 
   7   4   2     1271.13      976.03     41.40 o 
   8   4   2     2386.16     2165.30     49.02 o 
   9   4   2     1114.93     1080.94     20.88 o 
  10   4   2     3353.86     4335.99     64.75 o 
  11   4   2     2394.59     2315.83     63.61 o 
  12   4   2     2845.81     3153.31     59.65 o 
  13   4   2     2319.02     2048.88     49.46 o 
  14   4   2     2630.47     2836.33     25.73 o 
  15   4   2        4.65       33.47     18.34 o 
  16   4   2     1275.52     1482.69     23.51 o 
  17   4   2       97.88       63.08     20.86 o 
  18   4   2     2585.14     3026.67     58.95 o 
  19   4   2     1037.06      907.66     31.71 o 
  20   4   2     1143.19     1301.59     37.00 o 
  21   4   2      409.93      466.74     46.67 o 
  22   4   2     1256.77     1071.22     38.18 o 
  23   4   2      617.38      400.61     40.68 o 
  24   4   2     1717.07     1654.01     59.90 o 
  25   4   2       52.29       14.87     42.67 o 
  26   4   2     1217.64     1335.83     96.64 o 
  27   4   2       17.80      -16.11     48.15 o 
  28   4   2        1.71      -45.56     45.56 o 
  29   4   2       26.01      -29.12     40.27 o 
 -29   5   2      179.85      201.33     48.32 o 
 -28   5   2      747.62      720.86     27.33 o 
 -27   5   2      116.44       48.75     30.71 o 
 -26   5   2     2096.95     1960.41     40.85 o 
 -25   5   2      134.83      113.16     39.64 o 
 -24   5   2     2751.98     2327.07     60.30 o 
 -23   5   2        2.26      -13.48     27.64 o 
 -22   5   2      298.22      222.18     41.52 o 
 -21   5   2      498.21      352.23     39.55 o 
 -20   5   2     5631.58     5930.24     99.04 o 
 -19   5   2       35.50       15.19     29.88 o 
 -18   5   2     3529.62     3951.47     36.04 o 
 -17   5   2      210.06      209.87     24.46 o 
 -16   5   2     1038.74     1115.72     25.23 o 
 -15   5   2     2010.84     1560.81     43.14 o 
 -14   5   2     4486.03     4478.38     69.18 o 
 -13   5   2      366.89      193.51     16.12 o 
 -12   5   2    12276.37    12287.71    128.00 o 
 -11   5   2       31.42       43.07     20.39 o 
 -10   5   2    10416.83    10791.08    259.28 o 
  -9   5   2      632.90      517.81     21.78 o 
  -8   5   2      823.03      751.77     23.26 o 
  -7   5   2     9500.25     9164.52    101.44 o 
  -6   5   2      604.49      561.38     23.62 o 
  -5   5   2      731.03      869.42     22.30 o 
  -4   5   2    12883.93    13277.44    184.88 o 
  -3   5   2     3887.32     3414.03     77.88 o 
  -2   5   2    15992.57    14665.99    279.24 o 
  -1   5   2      144.84      136.91     48.32 o 
   0   5   2      932.44      829.72     48.15 o 
   1   5   2      157.21      185.23     72.48 o 
   2   5   2     6376.83     5750.36     79.72 o 
   3   5   2       66.26       57.07     17.15 o 
   4   5   2       97.57       43.36     16.57 o 
   5   5   2     3808.19     3334.98     60.03 o 
   6   5   2    21314.58    21818.13    256.06 o 
   7   5   2     1275.29     1054.20     31.21 o 
   8   5   2    34871.69    34824.43    281.52 o 
   9   5   2     2147.38     2055.30     46.82 o 
  10   5   2      180.25      244.83     16.58 o 
  11   5   2     1551.76     1125.63     30.42 o 
  12   5   2     3446.94     4249.94     36.25 o 
  13   5   2      476.24      346.96     19.26 o 
  14   5   2      671.64      564.09     20.93 o 
  15   5   2      408.64      262.47     21.17 o 
  16   5   2     3798.73     4190.76     37.87 o 
  17   5   2      370.65      295.21     23.13 o 
  18   5   2     2500.42     2366.37     45.28 o 
  19   5   2      132.93      112.51     26.27 o 
  20   5   2     7640.24     8334.14    106.09 o 
  21   5   2        1.22       34.51     34.15 o 
  22   5   2     1909.78     2160.99     56.64 o 
  23   5   2        1.20       -4.14     31.56 o 
  24   5   2     1352.23     1407.32     71.47 o 
  25   5   2      243.76      239.04     36.77 o 
  26   5   2      967.52      885.74     66.47 o 
  27   5   2        6.31      -48.15     48.15 o 
  28   5   2       23.43      -38.12     88.59 o 
 -28   6   2      865.84      767.66     27.49 o 
 -27   6   2       29.84      -24.43     30.00 o 
 -26   6   2      552.55      462.46     41.67 o 
 -25   6   2       32.88       -8.60     35.90 o 
 -24   6   2      597.82      382.25     43.06 o 
 -23   6   2      113.51        8.17     29.86 o 
 -22   6   2        2.92      -30.60     30.60 o 
 -21   6   2       56.94       25.31     31.71 o 
 -20   6   2     5847.64     5968.29    111.05 o 
 -19   6   2      197.24      227.22     30.89 o 
 -18   6   2     4207.65     4767.47     68.44 o 
 -17   6   2       28.17       68.99     21.82 o 
 -16   6   2     8530.08     8664.73    105.46 o 
 -15   6   2        1.28       14.99     19.90 o 
 -14   6   2    23273.83    24555.29    119.87 o 
 -13   6   2      508.01      474.13     16.45 o 
 -12   6   2     9832.52    10755.33     60.26 o 
 -11   6   2       49.64       74.51     19.04 o 
 -10   6   2    17834.58    17706.60    201.00 o 
  -9   6   2      494.13      453.54     20.48 o 
  -8   6   2    24623.12    25807.61    121.07 o 
  -7   6   2       16.49       23.50     21.16 o 
  -6   6   2     1404.99     1582.10     28.48 o 
  -5   6   2      201.21      199.89     22.54 o 
  -4   6   2      452.10      472.79     30.48 o 
  -3   6   2     2132.57     2035.75     46.18 o 
  -2   6   2     1030.37      786.76     37.13 o 
  -1   6   2       11.93       33.05     31.05 o 
   0   6   2     9377.36     9270.19     96.31 o 
   1   6   2       57.38       45.53     38.57 o 
   2   6   2     5516.23     5736.98    108.91 o 
   3   6   2     4431.17     4720.10    104.60 o 
   4   6   2     3684.09     4076.74     44.16 o 
   5   6   2      829.67      735.30     21.55 o 
   6   6   2    10457.97    11511.72     80.18 o 
   7   6   2      518.44      433.84     22.18 o 
   8   6   2     1845.21     1806.04     42.33 o 
   9   6   2       32.13       12.93     14.74 o 
  10   6   2      519.48      324.04     16.63 o 
  11   6   2      271.93      348.54     20.72 o 
  12   6   2    11539.34    11625.72     88.27 o 
  13   6   2     1193.34      975.73     20.37 o 
  14   6   2      468.33      375.96     19.47 o 
  15   6   2       26.47        2.12     19.21 o 
  16   6   2     8237.19     8660.61     96.02 o 
  17   6   2       15.64      -22.36     22.36 o 
  18   6   2     3070.40     2775.55     30.22 o 
  19   6   2       80.36       17.61     25.86 o 
  20   6   2     5967.38     6149.60     72.15 o 
  21   6   2       63.62       95.50     27.36 o 
  22   6   2     6030.98     7018.95    108.24 o 
  23   6   2       52.69       72.56     33.45 o 
  24   6   2        1.38       -7.42     40.50 o 
  25   6   2      730.63      729.48     38.09 o 
  26   6   2        2.48      -37.20     37.20 o 
  27   6   2       51.58       -8.40     38.05 o 
  28   6   2      359.03      198.05     39.86 o 
 -28   7   2     1518.76     1151.91     29.05 o 
 -27   7   2      479.04      590.23     30.90 o 
 -26   7   2      180.93      140.04     31.13 o 
 -25   7   2      672.69      686.58     38.09 o 
 -24   7   2     2149.79     2425.72    123.05 o 
 -23   7   2      399.58      400.26     52.91 o 
 -22   7   2     1254.91     1093.78     33.50 o 
 -21   7   2       51.25      -23.36     31.29 o 
 -20   7   2      440.80      481.66     35.80 o 
 -19   7   2      113.21       -0.17     34.44 o 
 -18   7   2     2021.97     1966.23     47.42 o 
 -17   7   2       37.18       32.21     23.09 o 
 -16   7   2        5.61       22.40     21.02 o 
 -15   7   2      147.61      159.59     19.79 o 
 -14   7   2      376.62      528.13     20.11 o 
 -13   7   2      386.98      305.21     17.67 o 
 -12   7   2    11605.86    11319.31    100.49 o 
 -11   7   2      946.04      855.39     25.93 o 
 -10   7   2     4036.37     4322.72     53.66 o 
  -9   7   2       15.13       24.01     14.36 o 
  -8   7   2    14125.32    16088.98    233.27 o 
  -7   7   2      865.18      907.71     32.07 o 
  -6   7   2    10849.02    11259.42    137.80 o 
  -5   7   2       19.62       40.27     32.21 o 
  -4   7   2    10794.88    10494.41    114.81 o 
  -3   7   2      290.79      332.22     37.13 o 
  -2   7   2        3.04       16.34     33.09 o 
  -1   7   2      132.49      115.83     34.05 o 
   0   7   2      241.65      302.64     39.52 o 
   1   7   2     4473.03     4774.24     92.69 o 
   2   7   2      722.37      640.14     30.19 o 
   3   7   2      274.98      246.26     23.25 o 
   4   7   2      525.46      600.35     24.33 o 
   5   7   2       19.76       34.69     20.83 o 
   6   7   2     8498.99     8515.05    103.84 o 
   7   7   2      278.23      232.08     21.79 o 
   8   7   2    30909.43    32576.55    197.93 o 
   9   7   2     1164.71     1080.28     18.44 o 
  10   7   2     1863.04     1850.67     20.98 o 
  11   7   2     1600.06     1988.54     27.75 o 
  12   7   2      593.10      667.31     25.11 o 
  13   7   2     2171.22     1972.70     37.32 o 
  14   7   2     4065.88     3864.41     58.86 o 
  15   7   2      270.13      267.08     21.59 o 
  16   7   2     4326.71     4184.37     52.95 o 
  17   7   2      535.45      642.54     24.98 o 
  18   7   2      883.95      768.14     25.61 o 
  19   7   2      128.57      105.79     26.87 o 
  20   7   2     4651.43     4397.05     58.71 o 
  21   7   2       52.46       52.51     26.65 o 
  22   7   2     2387.48     2564.05     71.18 o 
  23   7   2     2051.42     2232.04     91.83 o 
  24   7   2      996.06      915.44     41.85 o 
  25   7   2      330.52      391.88     55.01 o 
  26   7   2     2970.41     2658.87    100.67 o 
  27   7   2       49.56       18.79     32.55 o 
 -28   8   2      535.18      595.95     48.32 o 
 -27   8   2        5.23       84.87     56.37 o 
 -26   8   2      131.29      118.86     36.03 o 
 -25   8   2       24.35       50.71     30.71 o 
 -24   8   2       92.36       44.92     35.90 o 
 -23   8   2       41.77       -9.18     32.17 o 
 -22   8   2        2.40      -29.27     29.27 o 
 -21   8   2       16.56      -30.47     30.62 o 
 -20   8   2      799.44      794.53     41.56 o 
 -19   8   2      168.10       53.03     27.40 o 
 -18   8   2     3504.78     3311.95     49.52 o 
 -17   8   2       13.63      -18.07     24.62 o 
 -16   8   2     8216.68     8609.84    140.95 o 
 -15   8   2      160.37      131.18     21.15 o 
 -14   8   2     2368.31     2665.77     26.46 o 
 -13   8   2     2063.45     1808.65     22.10 o 
 -12   8   2     6106.85     5744.27     34.03 o 
 -11   8   2       90.94       77.49     16.66 o 
 -10   8   2     7834.66     7873.08     87.51 o 
  -9   8   2     1457.41     1829.48     35.08 o 
  -8   8   2     1544.04     1646.48     25.11 o 
  -7   8   2      613.75      761.43     47.96 o 
  -6   8   2     2410.66     2757.17     72.56 o 
  -5   8   2      669.10      881.37     39.14 o 
  -4   8   2     2939.00     2527.45     52.11 o 
  -3   8   2        7.33      -28.19     32.21 o 
  -2   8   2     6517.23     6994.35     74.27 o 
  -1   8   2       18.65       18.00     34.05 o 
   0   8   2     1071.22     1418.02     48.82 o 
   1   8   2      692.79      736.93     46.03 o 
   2   8   2     2743.64     3479.91     70.00 o 
   3   8   2     1255.02     1382.00     27.47 o 
   4   8   2     5206.74     6100.12    125.26 o 
   5   8   2        8.74       12.63     21.95 o 
   6   8   2      380.00      294.88     31.76 o 
   7   8   2     1322.50     1202.37     31.43 o 
   8   8   2       13.78       30.96     16.55 o 
   9   8   2      397.98      424.05     16.60 o 
  10   8   2     5515.32     6803.67     59.10 o 
  11   8   2        1.85       13.96     15.44 o 
  12   8   2      224.17      304.12     14.57 o 
  13   8   2     5157.47     4871.95     51.26 o 
  14   8   2      690.10      846.92     22.80 o 
  15   8   2      210.03      168.49     22.30 o 
  16   8   2        3.90      -22.15     22.72 o 
  17   8   2      198.67      178.60     23.66 o 
  18   8   2      187.26      102.39     24.42 o 
  19   8   2       59.00       50.68     26.87 o 
  20   8   2     1071.54     1193.01     30.18 o 
  21   8   2      109.14       76.68     25.44 o 
  22   8   2       45.19       87.13     25.44 o 
  23   8   2      117.06       91.52     32.44 o 
  24   8   2     1509.57     1411.86     44.90 o 
  25   8   2       57.62       28.93     35.73 o 
  26   8   2      150.75       73.45     40.09 o 
  27   8   2       42.71       16.11     64.43 o 
 -27   9   2       24.65        6.59     30.93 o 
 -26   9   2      568.95      708.69     42.43 o 
 -25   9   2        1.16       45.80     44.50 o 
 -24   9   2      945.77     1017.83     42.31 o 
 -23   9   2      240.48      249.73     31.20 o 
 -22   9   2      108.07       50.43     37.64 o 
 -21   9   2       41.41       -5.65     29.18 o 
 -20   9   2      425.41      588.84     65.43 o 
 -19   9   2      629.19      555.01     30.01 o 
 -18   9   2     1375.74     1479.82     49.43 o 
 -17   9   2      738.16      729.70     34.21 o 
 -16   9   2     5399.26     5269.35    116.62 o 
 -15   9   2      507.01      397.67     32.87 o 
 -14   9   2     4036.49     4521.13     47.42 o 
 -13   9   2     1814.37     1682.74     27.62 o 
 -12   9   2     9808.48    10258.07     68.21 o 
 -11   9   2     1551.60     1564.54     49.66 o 
 -10   9   2     2799.63     2311.66     31.06 o 
  -9   9   2      333.04      435.65     14.04 o 
  -8   9   2    13360.90    14918.28    173.42 o 
  -7   9   2     2397.65     2472.93     39.02 o 
  -6   9   2    10879.32    10555.37    140.58 o 
  -5   9   2      856.31      865.78     30.69 o 
  -4   9   2    28054.32    30912.10    557.95 o 
  -3   9   2      111.82      196.74     37.20 o 
  -2   9   2     9517.23     9609.60    196.94 o 
  -1   9   2     2855.39     2672.16     61.16 o 
   0   9   2      352.36      422.22     37.45 o 
   1   9   2       94.82       86.98     40.11 o 
   2   9   2     8077.59     8254.61    181.20 o 
   3   9   2     2218.14     1859.87    101.52 o 
   4   9   2    14810.67    15137.28    164.47 o 
   5   9   2     5592.87     5912.93     57.02 o 
   6   9   2     5521.30     5153.59     43.32 o 
   7   9   2      520.46      586.81     17.63 o 
   8   9   2    12627.29    13402.03    104.97 o 
   9   9   2      774.95      726.43     20.63 o 
  10   9   2    18713.15    18442.51    223.72 o 
  11   9   2     2995.37     3085.82     42.99 o 
  12   9   2     1777.22     1745.22     22.55 o 
  13   9   2       97.04       36.69     20.60 o 
  14   9   2     2545.22     3010.33     47.06 o 
  15   9   2      465.80      599.15     28.78 o 
  16   9   2     4886.41     5350.31     89.14 o 
  17   9   2     1382.95     1388.26     38.81 o 
  18   9   2      274.99      321.16     25.17 o 
  19   9   2      263.75      249.76     26.72 o 
  20   9   2     1330.15     1391.80     32.49 o 
  21   9   2        0.69        7.83     24.09 o 
  22   9   2      471.71      404.35     27.96 o 
  23   9   2      258.30      294.59     44.17 o 
  24   9   2        9.71      -16.11     84.56 o 
  25   9   2       22.19      -39.37     50.31 o 
  26   9   2      821.83      862.72     48.15 o 
  27   9   2       85.53       78.06     36.69 o 
 -27  10   2        8.45      161.07     48.32 o 
 -26  10   2      547.96      527.46     38.66 o 
 -25  10   2       11.83       16.11     44.50 o 
 -24  10   2      273.05      310.30     50.31 o 
 -23  10   2      121.42       82.95     56.37 o 
 -22  10   2      196.85       95.37     43.75 o 
 -21  10   2        0.00      -36.12     36.12 o 
 -20  10   2     3361.34     3395.57     61.29 o 
 -19  10   2     1003.27     1218.92     67.11 o 
 -18  10   2     6958.65     8141.10    171.03 o 
 -17  10   2       44.68       53.34     29.89 o 
 -16  10   2     5076.44     5583.25    161.73 o 
 -15  10   2      521.90      361.50     33.61 o 
 -14  10   2     3988.91     3716.10     68.95 o 
 -13  10   2        0.51       26.01     24.18 o 
 -12  10   2     5504.84     5585.71     47.33 o 
 -11  10   2     1452.16     1564.35     42.39 o 
 -10  10   2       27.78        9.95     16.85 o 
  -9  10   2      959.32      812.04     16.69 o 
  -8  10   2       64.36      272.56     14.92 o 
  -7  10   2     1027.04      969.25     19.41 o 
  -6  10   2    10109.05    11236.22    200.35 o 
  -5  10   2      284.67      251.41     27.90 o 
  -4  10   2      314.58      271.72     19.92 o 
  -3  10   2     1654.54     1813.20     46.83 o 
  -2  10   2    25595.37    29924.72    565.32 o 
  -1  10   2     1191.44     1205.89     55.55 o 
   0  10   2     1085.20     1263.93     33.90 o 
   1  10   2       20.72       32.32     24.15 o 
   2  10   2    17469.15    18592.15    222.79 o 
   3  10   2      646.47      734.91     23.15 o 
   4  10   2     4733.39     4590.95     30.82 o 
   5  10   2        0.08       -0.21     15.04 o 
   6  10   2       50.78       58.23     15.53 o 
   7  10   2     1529.69     1478.94     30.17 o 
   8  10   2      341.96      296.18     17.16 o 
   9  10   2      666.18      537.03     18.70 o 
  10  10   2       27.58       14.09     17.79 o 
  11  10   2     1413.05     1279.51     25.68 o 
  12  10   2     7288.98     7362.89     67.77 o 
  13  10   2       64.06       40.68     20.10 o 
  14  10   2     3246.03     3494.54     37.14 o 
  15  10   2     1495.60     1397.90     32.10 o 
  16  10   2     4837.15     5207.60     67.23 o 
  17  10   2      506.03      389.58     30.32 o 
  18  10   2     9961.80    10935.38    101.60 o 
  19  10   2      122.13      203.24     32.99 o 
  20  10   2     4225.90     4512.22     81.57 o 
  21  10   2      254.16      372.14     31.31 o 
  22  10   2      216.87      223.63     51.73 o 
  23  10   2      118.24       58.80     56.37 o 
  24  10   2        1.67       24.43     70.30 o 
  25  10   2       53.83       45.95     46.18 o 
  26  10   2      351.16      389.87     72.48 o 
  27  10   2       18.79       32.21     56.37 o 
 -26  11   2        3.53       45.84     36.69 o 
 -25  11   2        2.44       21.48     42.43 o 
 -24  11   2        0.54      -14.69     48.15 o 
 -23  11   2      130.22       97.91     53.87 o 
 -22  11   2       60.99       -4.66     53.87 o 
 -21  11   2      358.45      395.15     47.06 o 
 -20  11   2     1286.71     1208.18     53.26 o 
 -19  11   2      349.97      323.98     41.56 o 
 -18  11   2      755.18      919.47     68.66 o 
 -17  11   2     1109.27     1003.64     49.98 o 
 -16  11   2     2218.59     1997.68     45.86 o 
 -15  11   2       50.68       43.06     24.29 o 
 -14  11   2     1341.00     1198.50     42.02 o 
 -13  11   2      123.79       91.86     25.32 o 
 -12  11   2      265.30      299.93     20.31 o 
 -11  11   2       34.30       46.33     18.81 o 
 -10  11   2     4687.36     4292.97     71.91 o 
  -9  11   2      377.00      367.62     17.47 o 
  -8  11   2     2200.15     2762.12     35.11 o 
  -7  11   2     1537.26     1741.93     23.13 o 
  -6  11   2      124.34       64.37     13.59 o 
  -5  11   2      416.31      250.04     15.53 o 
  -4  11   2     3577.95     3434.48     50.60 o 
  -3  11   2      310.81      297.23     18.38 o 
  -2  11   2     1682.59     1466.14     21.17 o 
  -1  11   2      549.28      653.83     19.88 o 
   0  11   2     5406.55     5722.28     63.66 o 
   1  11   2      741.39      700.47     17.28 o 
   2  11   2     6707.92     6339.28     76.16 o 
   3  11   2     1769.05     1994.96     24.49 o 
   4  11   2       53.88       99.18     16.23 o 
   5  11   2        1.36        2.79     17.73 o 
   6  11   2      887.76     1205.79     22.67 o 
   7  11   2      612.22      624.23     18.27 o 
   8  11   2      958.16      622.29     18.70 o 
   9  11   2       23.12       10.35     17.79 o 
  10  11   2     4170.08     3657.79     47.56 o 
  11  11   2       49.54        9.00     20.20 o 
  12  11   2      800.11      727.99     21.38 o 
  13  11   2      317.67      257.94     21.38 o 
  14  11   2      123.01      114.69     23.48 o 
  15  11   2      157.16       80.73     29.56 o 
  16  11   2      446.77      390.95     30.75 o 
  17  11   2     4871.49     4671.02     45.02 o 
  18  11   2      227.38      174.97     31.05 o 
  19  11   2      465.57      493.74     34.07 o 
  20  11   2       71.19       96.92     32.38 o 
  21  11   2      907.26      776.38     35.91 o 
  22  11   2       57.56       -1.34     30.42 o 
  23  11   2     1200.34     1225.19     66.18 o 
  24  11   2        1.79       73.43     46.18 o 
  25  11   2       43.43       31.21     72.48 o 
  26  11   2        2.37       31.06     38.66 o 
 -26  12   2       49.81       74.55    136.91 o 
 -25  12   2        2.47       48.94     36.69 o 
 -24  12   2      764.70      754.10     48.15 o 
 -23  12   2       10.69      -10.90     48.15 o 
 -22  12   2     2100.12     2383.05     65.30 o 
 -21  12   2     1851.79     2044.39     76.51 o 
 -20  12   2     1493.88     1758.16     61.34 o 
 -19  12   2       70.94       35.74     38.18 o 
 -18  12   2     1512.58     1221.46     59.28 o 
 -17  12   2      113.69      169.81     52.56 o 
 -16  12   2      255.94      351.54     43.01 o 
 -15  12   2     6833.20     7054.98    102.57 o 
 -14  12   2     2570.30     2988.59     49.61 o 
 -13  12   2     7504.80     7918.28     55.75 o 
 -12  12   2     3344.61     3329.40     63.72 o 
 -11  12   2      859.92      863.54     28.21 o 
 -10  12   2      814.28      712.87     23.04 o 
  -9  12   2     2956.83     3042.29     61.17 o 
  -8  12   2      868.16      689.28     23.37 o 
  -7  12   2     1146.29     1015.66     21.69 o 
  -6  12   2      571.25      543.47     20.55 o 
  -5  12   2       33.48       44.16     16.55 o 
  -4  12   2      121.72       47.12     18.05 o 
  -3  12   2      390.65      473.40     19.87 o 
  -2  12   2      147.65       97.28     19.58 o 
  -1  12   2      852.96      850.72     24.59 o 
   0  12   2       34.84       25.43     15.36 o 
   1  12   2      620.03      704.90     16.92 o 
   2  12   2      807.11     1213.23     17.53 o 
   3  12   2       11.68        9.64     14.47 o 
   4  12   2     2419.34     2570.38     29.58 o 
   5  12   2      847.77      898.87     23.88 o 
   6  12   2     4867.13     4727.31     92.08 o 
   7  12   2      577.74      678.95     21.53 o 
   8  12   2      295.59      421.40     21.73 o 
   9  12   2       76.74       71.36     19.38 o 
  10  12   2      241.03      237.84     21.07 o 
  11  12   2      998.83      903.84     23.58 o 
  12  12   2     7471.91     7595.36     84.43 o 
  13  12   2      812.97      949.93     23.86 o 
  14  12   2     8064.25     8406.88    102.66 o 
  15  12   2     1698.91     1789.44     35.87 o 
  16  12   2     3245.84     3276.28     53.42 o 
  17  12   2      236.70      158.43     29.64 o 
  18  12   2     6239.98     6243.37    124.23 o 
  19  12   2       16.84       49.17     31.78 o 
  20  12   2     3476.61     3503.37     42.73 o 
  21  12   2      269.09      330.99     37.13 o 
  22  12   2     2383.46     2775.06     64.90 o 
  23  12   2      258.21      239.78     92.61 o 
  24  12   2     1509.74     1449.84     96.64 o 
  25  12   2       42.57       48.32     40.20 o 
  26  12   2      693.03      676.48     64.43 o 
 -25  13   2      462.74      566.98     88.59 o 
 -24  13   2      196.34      184.50     42.43 o 
 -23  13   2        5.95       51.64     56.37 o 
 -22  13   2       64.16       56.37     51.25 o 
 -21  13   2      282.23      145.81     60.40 o 
 -20  13   2     1415.86     1274.96     81.02 o 
 -19  13   2        1.31      -20.47     36.50 o 
 -18  13   2     4628.32     4495.28     70.59 o 
 -17  13   2       17.76      -43.01     43.01 o 
 -16  13   2     1217.89     1194.01     63.14 o 
 -15  13   2     1966.84     1954.91     49.87 o 
 -14  13   2      172.85      357.42     45.28 o 
 -13  13   2     4276.88     5012.03     56.39 o 
 -12  13   2     1342.25     1533.50     35.90 o 
 -11  13   2     3526.59     3582.93     57.02 o 
 -10  13   2       29.74        4.16     22.59 o 
  -9  13   2     2691.76     2809.38     32.95 o 
  -8  13   2     2623.63     2976.02     69.77 o 
  -7  13   2       24.33       18.80     19.19 o 
  -6  13   2      647.09      519.25     19.59 o 
  -5  13   2      556.97      642.44     23.68 o 
  -4  13   2      295.27      354.65     21.76 o 
  -3  13   2      338.65      298.63     19.29 o 
  -2  13   2     5162.29     5133.72     61.26 o 
  -1  13   2     9182.14     9644.51     53.71 o 
   0  13   2     5488.24     5937.59     75.52 o 
   1  13   2     9106.20     9629.50    109.51 o 
   2  13   2     1784.64     1686.78     21.01 o 
   3  13   2     1577.38     1754.34     25.89 o 
   4  13   2     3015.15     2876.61     29.99 o 
   5  13   2     1921.11     1628.87     21.94 o 
   6  13   2      248.38      200.10     20.55 o 
   7  13   2     3870.31     4122.21     97.29 o 
   8  13   2     1243.16     1321.00     30.48 o 
   9  13   2      597.65      610.88     27.17 o 
  10  13   2     3508.84     3642.71     59.80 o 
  11  13   2     6629.09     6219.24     91.47 o 
  12  13   2       18.69       78.13     24.17 o 
  13  13   2     5372.50     5925.15     59.72 o 
  14  13   2      808.93     1049.91     28.22 o 
  15  13   2     1263.61     1233.53     31.55 o 
  16  13   2     1132.87     1136.67     33.27 o 
  17  13   2       95.64       74.52     30.04 o 
  18  13   2       35.89       37.07     30.66 o 
  19  13   2      323.72      330.02     31.12 o 
  20  13   2      719.18      676.66     33.74 o 
  21  13   2      372.75      328.77     29.94 o 
  22  13   2      230.29      168.92     38.36 o 
  23  13   2      120.54       85.74     46.18 o 
  24  13   2      406.46      371.63     40.20 o 
  25  13   2       41.19       48.32     64.43 o 
 -24  14   2      103.55      137.75     30.75 o 
 -23  14   2      109.97      122.95     42.43 o 
 -22  14   2      471.27      347.84     48.15 o 
 -21  14   2       50.48       36.24     51.25 o 
 -20  14   2      203.55      249.91     56.95 o 
 -19  14   2       16.20       17.77     43.24 o 
 -18  14   2      372.80      290.59     37.88 o 
 -17  14   2       13.12      -38.26     38.26 o 
 -16  14   2      120.85       85.62     34.15 o 
 -15  14   2     1385.89     1371.59     47.06 o 
 -14  14   2       80.15       92.99     42.02 o 
 -13  14   2      161.72      111.47     42.31 o 
 -12  14   2     1024.25      980.93     45.33 o 
 -11  14   2      238.65      264.92     36.16 o 
 -10  14   2      250.76      334.47     30.97 o 
  -9  14   2      249.90      251.06     23.34 o 
  -8  14   2      543.40      587.85     29.41 o 
  -7  14   2     1751.52     1699.97     34.33 o 
  -6  14   2        8.87       23.42     22.85 o 
  -5  14   2      454.39      440.12     24.06 o 
  -4  14   2     1078.36     1078.99     27.10 o 
  -3  14   2     1884.82     1831.35     27.47 o 
  -2  14   2       90.45       68.18     20.20 o 
  -1  14   2      767.68      755.25     22.14 o 
   0  14   2     1488.81     1507.20     23.54 o 
   1  14   2      581.25      613.51     23.70 o 
   2  14   2       65.57       76.77     18.36 o 
   3  14   2      273.85      332.30     18.55 o 
   4  14   2       61.07       35.33     18.60 o 
   5  14   2     1270.62     1134.15     26.20 o 
   6  14   2     5458.46     6025.58     91.86 o 
   7  14   2     3090.28     2968.87     43.05 o 
   8  14   2      635.48      584.16     23.84 o 
   9  14   2      595.22      468.31     25.86 o 
  10  14   2     2543.48     2480.34     31.15 o 
  11  14   2     1264.54     1397.47     30.46 o 
  12  14   2     1284.12     1252.55     27.99 o 
  13  14   2       75.23       64.50     25.01 o 
  14  14   2      586.37      529.32     29.96 o 
  15  14   2      137.14       28.49     31.61 o 
  16  14   2        0.02      -11.89     33.96 o 
  17  14   2       80.19       83.55     34.21 o 
  18  14   2     1859.77     1696.80     42.12 o 
  19  14   2        8.95       -0.91     30.98 o 
  20  14   2      406.72      412.22     32.06 o 
  21  14   2      124.71      143.38     30.00 o 
  22  14   2       10.00      -13.19     27.75 o 
  23  14   2      156.57      168.29     41.43 o 
  24  14   2        6.25       25.40     34.15 o 
 -24  15   2       93.18       96.64     56.37 o 
 -23  15   2       47.49      -15.46     45.71 o 
 -22  15   2       56.68       60.58     33.90 o 
 -21  15   2        0.08       -4.03     45.56 o 
 -20  15   2       33.67       32.21     56.37 o 
 -19  15   2      170.49      194.68     43.24 o 
 -18  15   2      221.77      358.50     49.44 o 
 -17  15   2       42.35      -36.66     47.39 o 
 -16  15   2        8.69       69.52     42.31 o 
 -15  15   2     2025.11     2199.74     49.87 o 
 -14  15   2     2513.73     2525.44     73.02 o 
 -13  15   2        8.30      -29.66     43.43 o 
 -12  15   2      209.80      198.26     40.87 o 
 -11  15   2      447.53      361.75     31.42 o 
 -10  15   2     1011.57      974.63     31.91 o 
  -9  15   2     1147.00     1022.61     41.09 o 
  -8  15   2    10578.56    11577.04    175.92 o 
  -7  15   2     4285.55     4335.63     70.53 o 
  -6  15   2     7163.89     7386.07     75.08 o 
  -5  15   2     1394.16     1373.87     34.38 o 
  -4  15   2      334.39      323.78     26.04 o 
  -3  15   2     2151.11     2357.49     38.64 o 
  -2  15   2      298.82      311.99     26.51 o 
  -1  15   2      240.62      187.26     22.14 o 
   0  15   2       19.05        8.58     21.25 o 
   1  15   2       69.11       52.79     20.02 o 
   2  15   2      557.38      515.98     20.78 o 
   3  15   2     1091.60     1181.44     23.18 o 
   4  15   2      234.22      227.38     20.40 o 
   5  15   2     1298.83     1221.12     35.48 o 
   6  15   2     1436.17     1663.59     38.71 o 
   7  15   2     5588.58     5570.49     56.31 o 
   8  15   2     3097.51     3088.16     52.92 o 
   9  15   2     9000.34    10005.38    115.83 o 
  10  15   2     2970.75     3133.09     46.39 o 
  11  15   2      141.14      163.93     24.79 o 
  12  15   2      443.02      440.41     26.03 o 
  13  15   2     1102.18     1304.53     28.40 o 
  14  15   2     5204.58     5925.56     83.50 o 
  15  15   2     1337.36     1457.34     33.27 o 
  16  15   2       70.49       32.66     33.27 o 
  17  15   2      298.13      310.56     33.25 o 
  18  15   2      458.62      381.53     33.01 o 
  19  15   2        0.28      -22.35     33.27 o 
  20  15   2      263.98      220.31     29.30 o 
  21  15   2       32.01      -26.61     26.61 o 
  22  15   2      478.58      367.59     24.79 o 
  23  15   2        5.18       12.39     34.15 o 
 -22  16   2      817.18      760.82     38.36 o 
 -21  16   2       35.73       32.95     36.24 o 
 -20  16   2     3458.90     3393.33     61.87 o 
 -19  16   2       40.41      -16.82     34.05 o 
 -18  16   2      486.23      444.58     39.96 o 
 -17  16   2       98.91       70.37     41.56 o 
 -16  16   2      411.82      387.15     37.21 o 
 -15  16   2      518.02      406.53     39.71 o 
 -14  16   2     1212.46     1330.82     45.30 o 
 -13  16   2       11.44       18.87     37.91 o 
 -12  16   2     1488.60     1488.40     66.99 o 
 -11  16   2     1360.75     1354.33     79.59 o 
 -10  16   2     2634.86     2277.21     43.40 o 
  -9  16   2       89.06       63.94     39.39 o 
  -8  16   2     7180.87     7521.29    106.85 o 
  -7  16   2     1943.03     1888.15     50.98 o 
  -6  16   2     4027.23     3976.73     61.43 o 
  -5  16   2      216.50      244.63     27.33 o 
  -4  16   2     1632.99     1414.80     31.46 o 
  -3  16   2      457.66      548.46     27.86 o 
  -2  16   2        5.09        6.05     25.94 o 
  -1  16   2      181.71      129.31     27.39 o 
   0  16   2      173.99      161.44     23.05 o 
   1  16   2      165.94      173.50     23.97 o 
   2  16   2       17.12       56.52     20.07 o 
   3  16   2      163.74      190.47     21.28 o 
   4  16   2      611.82      615.62     23.21 o 
   5  16   2      934.53      975.76     27.33 o 
   6  16   2     5143.18     4949.14     41.02 o 
   7  16   2      966.28      893.90     29.51 o 
   8  16   2     3734.96     3657.02     52.13 o 
   9  16   2     1686.78     1805.65     34.41 o 
  10  16   2      330.55      264.45     26.00 o 
  11  16   2     2130.40     2050.59     39.11 o 
  12  16   2     7726.76     8407.45    101.28 o 
  13  16   2       47.38       57.58     24.16 o 
  14  16   2      494.33      353.98     29.65 o 
  15  16   2      587.61      545.09     33.65 o 
  16  16   2     1726.09     1610.50     40.85 o 
  17  16   2     2060.11     2283.17     82.53 o 
  18  16   2     1196.81     1370.11     63.93 o 
  19  16   2      519.21      500.01     31.66 o 
  20  16   2      425.03      329.82     28.73 o 
  21  16   2      378.95      367.23     39.29 o 
  22  16   2      752.86      894.84     52.35 o 
 -21  17   2       61.70       67.33     27.75 o 
 -20  17   2       85.01      146.05     30.22 o 
 -19  17   2      736.93      668.98     36.03 o 
 -18  17   2       52.08       44.22     34.31 o 
 -17  17   2      338.11      379.67     38.44 o 
 -16  17   2        3.46        8.54     32.20 o 
 -15  17   2      145.99       92.12     34.37 o 
 -14  17   2     1813.16     1646.42     42.40 o 
 -13  17   2      823.56      742.13     48.16 o 
 -12  17   2       46.84      103.13     44.56 o 
 -11  17   2      623.01      632.35     36.19 o 
 -10  17   2       11.18      -10.89     35.99 o 
  -9  17   2      133.84       88.36     37.85 o 
  -8  17   2     3692.73     3710.95     44.18 o 
  -7  17   2      184.71      197.67     33.85 o 
  -6  17   2     2944.78     2997.35     42.20 o 
  -5  17   2      912.78      860.30     61.92 o 
  -4  17   2      967.60     1213.38     58.55 o 
  -3  17   2      420.93      377.18     31.86 o 
  -2  17   2     1974.14     2092.25     34.34 o 
  -1  17   2      736.56      649.88     29.57 o 
   0  17   2     4593.75     4520.35     61.20 o 
   1  17   2       23.47       12.41     28.38 o 
   2  17   2     5815.91     6377.84     68.45 o 
   3  17   2      110.74       93.90     22.24 o 
   4  17   2     1386.87     1366.14     26.75 o 
   5  17   2       32.80       46.32     23.41 o 
   6  17   2     5226.59     5158.06     49.47 o 
   7  17   2       30.19       24.86     26.51 o 
   8  17   2     8236.17     8373.64    108.34 o 
   9  17   2      264.22      321.07     28.60 o 
  10  17   2      738.60      850.53     28.71 o 
  11  17   2      112.94      111.49     26.00 o 
  12  17   2       29.15      -14.88     25.43 o 
  13  17   2      920.27      576.58     28.29 o 
  14  17   2     1959.19     1884.79     48.62 o 
  15  17   2      489.78      572.87     30.41 o 
  16  17   2      334.55      319.13     31.20 o 
  17  17   2       27.99       67.95     27.82 o 
  18  17   2        3.53       10.86     26.33 o 
  19  17   2       51.65       90.33     24.33 o 
  20  17   2       38.04       39.65     25.40 o 
  21  17   2      119.63       35.63     27.89 o 
 -20  18   2       59.96       26.84     32.55 o 
 -19  18   2      822.57      937.22     36.94 o 
 -18  18   2      110.29      167.07     27.30 o 
 -17  18   2     1077.47      969.73     58.46 o 
 -16  18   2      848.90      784.81     51.15 o 
 -15  18   2     1294.85     1660.00     44.47 o 
 -14  18   2     3296.18     3496.93     95.32 o 
 -13  18   2       31.54       65.09     43.18 o 
 -12  18   2      783.83      702.24     48.16 o 
 -11  18   2      154.10      124.17     45.76 o 
 -10  18   2       57.64       70.17     35.99 o 
  -9  18   2      622.82      718.75     45.30 o 
  -8  18   2     7313.84     7479.51    107.52 o 
  -7  18   2      157.65      181.30     34.42 o 
  -6  18   2      610.54      792.14     37.32 o 
  -5  18   2      293.49      349.97     35.67 o 
  -4  18   2     2067.71     1933.66     48.43 o 
  -3  18   2     2829.09     3041.45     37.53 o 
  -2  18   2      391.10      317.73     30.87 o 
  -1  18   2     1808.27     1884.55     38.99 o 
   0  18   2      439.41      434.80     30.57 o 
   1  18   2      196.69       62.12     28.91 o 
   2  18   2     1294.24     1155.10     32.53 o 
   3  18   2     1274.93     1269.74     35.38 o 
   4  18   2     1899.54     1978.53     32.48 o 
   5  18   2      328.14      409.69     26.11 o 
   6  18   2      392.48      379.05     25.67 o 
   7  18   2      676.91      745.61     28.99 o 
   8  18   2     9567.32    10027.83     99.79 o 
   9  18   2       80.58      119.73     26.05 o 
  10  18   2     1115.81      890.17     29.49 o 
  11  18   2      209.39      179.54     26.18 o 
  12  18   2     1878.12     1646.78     29.40 o 
  13  18   2      536.59      574.95     30.93 o 
  14  18   2      583.12      699.23     30.93 o 
  15  18   2     1261.17     1115.10     30.61 o 
  16  18   2      212.20      147.15     27.59 o 
  17  18   2     1068.46     1099.41     30.96 o 
  18  18   2      358.38      328.97     32.09 o 
  19  18   2       72.09       83.18     32.55 o 
  20  18   2      737.92      747.85     38.66 o 
 -19  19   2      213.55      241.60     39.86 o 
 -18  19   2      425.54      546.86     37.20 o 
 -17  19   2      243.43      285.11     42.89 o 
 -16  19   2       96.15       68.61     40.11 o 
 -15  19   2       26.04       53.60     34.86 o 
 -14  19   2       56.30       57.01     38.18 o 
 -13  19   2       90.03       85.12     39.85 o 
 -12  19   2      192.40      271.11     44.02 o 
 -11  19   2      686.29      831.85     45.49 o 
 -10  19   2        7.66       11.77     34.96 o 
  -9  19   2      253.51      295.94     37.05 o 
  -8  19   2     1684.00     1785.53     44.21 o 
  -7  19   2     3614.26     3922.76    113.91 o 
  -6  19   2     2197.50     2633.56     82.24 o 
  -5  19   2     5873.76     6688.54     66.63 o 
  -4  19   2     2148.66     2344.21     42.41 o 
  -3  19   2     1819.44     2103.68     43.22 o 
  -2  19   2      591.92      571.72     32.17 o 
  -1  19   2     1972.46     2049.28     48.63 o 
   0  19   2     2576.71     2376.94     46.57 o 
   1  19   2     3282.48     3533.90    111.40 o 
   2  19   2     4809.19     5090.04     92.39 o 
   3  19   2     1709.74     1661.20     34.46 o 
   4  19   2     6667.91     7259.29     78.63 o 
   5  19   2      970.71     1010.17     30.29 o 
   6  19   2     7489.01     8109.08    161.61 o 
   7  19   2     1123.40     1178.42     30.29 o 
   8  19   2     3584.57     3456.64     74.77 o 
   9  19   2        2.77      -15.63     27.92 o 
  10  19   2      984.02     1037.01     30.60 o 
  11  19   2      210.66      263.56     26.27 o 
  12  19   2      574.42      730.89     32.84 o 
  13  19   2      184.51      157.21     29.77 o 
  14  19   2      142.08      124.10     28.86 o 
  15  19   2      515.79      547.37     25.89 o 
  16  19   2      308.50      435.89     26.12 o 
  17  19   2     1652.12     1725.15     67.02 o 
  18  19   2      253.93      224.93     29.22 o 
 -18  20   2        2.69        8.05     48.32 o 
 -17  20   2       94.21       44.12     33.90 o 
 -16  20   2       42.18       63.69     36.24 o 
 -15  20   2        4.29       -0.97     40.11 o 
 -14  20   2      213.50      231.52     35.06 o 
 -13  20   2      467.13      554.06     38.44 o 
 -12  20   2      439.04      601.47     39.85 o 
 -11  20   2      593.46      572.17     40.36 o 
 -10  20   2       52.47       71.44     40.36 o 
  -9  20   2      278.25      293.25     34.00 o 
  -8  20   2      204.29      168.98     36.35 o 
  -7  20   2      290.74      347.36     31.49 o 
  -6  20   2      435.27      534.67     43.80 o 
  -5  20   2     7211.93     7551.76    154.60 o 
  -4  20   2       53.65       77.47     33.19 o 
  -3  20   2     2097.04     2056.27     39.54 o 
  -2  20   2      233.56      337.32     34.83 o 
  -1  20   2      860.74      934.01     38.42 o 
   0  20   2      155.97      168.25     28.60 o 
   1  20   2      124.21      149.01     28.92 o 
   2  20   2        7.23        5.74     28.59 o 
   3  20   2     3349.64     3791.66    122.67 o 
   4  20   2     1619.01     1830.18     37.22 o 
   5  20   2      862.24      721.92     34.21 o 
   6  20   2      482.64      434.14     35.58 o 
   7  20   2       17.52      -32.20     32.20 o 
   8  20   2      350.06      323.96     33.50 o 
   9  20   2       41.39       27.17     30.75 o 
  10  20   2      120.04      128.00     29.72 o 
  11  20   2      312.47      423.96     31.20 o 
  12  20   2       92.67       38.41     28.00 o 
  13  20   2      232.60      131.60     26.01 o 
  14  20   2     1050.33     1103.99     58.86 o 
  15  20   2       33.55       19.00     22.42 o 
  16  20   2      599.95      402.61     48.32 o 
  17  20   2       37.35      -16.11     48.32 o 
 -16  21   2      239.78      225.49     56.37 o 
 -15  21   2       10.52      -15.01     35.43 o 
 -14  21   2      522.25      619.54     40.11 o 
 -13  21   2      110.04       76.39     32.43 o 
 -12  21   2       30.18        6.19     33.33 o 
 -11  21   2        7.95       21.18     34.86 o 
 -10  21   2      457.45      366.96     39.03 o 
  -9  21   2      477.63      499.36     30.36 o 
  -8  21   2       38.37       55.40     31.17 o 
  -7  21   2      920.95     1031.45     37.96 o 
  -6  21   2        2.34       17.41     30.55 o 
  -5  21   2      520.80      617.01     43.98 o 
  -4  21   2       39.06      -28.36     34.50 o 
  -3  21   2        3.26       12.43     33.89 o 
  -2  21   2      600.10      673.23     37.62 o 
  -1  21   2        1.00       -4.37     30.91 o 
   0  21   2      119.46      238.68     32.38 o 
   1  21   2     1769.94     2004.12     54.02 o 
   2  21   2     1992.48     1850.01     55.22 o 
   3  21   2       14.48      -18.49     27.79 o 
   4  21   2      407.52      347.81     29.23 o 
   5  21   2       39.17        5.79     27.26 o 
   6  21   2        0.63       -2.79     31.13 o 
   7  21   2       31.98        5.17     28.80 o 
   8  21   2      140.64      128.77     29.73 o 
   9  21   2      818.26      819.97     39.02 o 
  10  21   2        0.43       17.31     24.47 o 
  11  21   2      137.08      120.83     25.68 o 
  12  21   2      467.14      469.50     29.83 o 
  13  21   2       85.98      135.12     29.71 o 
  14  21   2     1292.62     1243.08     36.61 o 
  15  21   2       41.24       72.48     48.32 o 
  16  21   2        8.48        8.05     48.32 o 
 -14  22   2       65.63       37.79     36.69 o 
 -13  22   2       69.46       49.37     33.90 o 
 -12  22   2      243.50      277.35     30.14 o 
 -11  22   2       83.07       83.92     30.14 o 
 -10  22   2       24.05       19.02     32.43 o 
  -9  22   2      153.04       89.69     33.33 o 
  -8  22   2       84.00      120.43     26.58 o 
  -7  22   2       61.33       25.98     28.27 o 
  -6  22   2      717.00      850.11     33.38 o 
  -5  22   2      335.27      372.52     35.42 o 
  -4  22   2      219.44      185.36     31.78 o 
  -3  22   2       45.75       31.91     31.78 o 
  -2  22   2       64.26       89.38     31.99 o 
  -1  22   2      779.07      840.20     39.96 o 
   0  22   2      836.06      802.31     42.38 o 
   1  22   2       64.51       38.55     31.78 o 
   2  22   2     1942.51     1728.38     58.11 o 
   3  22   2       61.48       54.04     30.46 o 
   4  22   2      107.15       90.09     28.56 o 
   5  22   2      829.42      775.94     44.99 o 
   6  22   2       21.84       42.58     25.91 o 
   7  22   2       93.47       71.96     24.98 o 
   8  22   2       23.60       28.66     22.31 o 
   9  22   2      367.96      346.92     27.90 o 
  10  22   2      177.33      142.34     24.50 o 
  11  22   2      738.27      744.34     40.95 o 
  12  22   2       47.44      108.72     44.29 o 
  13  22   2      152.98      100.67     39.86 o 
  14  22   2      171.46      209.39     48.32 o 
 -12  23   2        1.59      -22.30     36.69 o 
 -11  23   2        0.53      -29.21     29.21 o 
 -10  23   2      154.12      103.70     25.93 o 
  -9  23   2       48.34       40.35     26.38 o 
  -8  23   2     1104.33     1261.78     34.86 o 
  -7  23   2      352.14      335.86     26.93 o 
  -6  23   2     1790.92     1927.88     40.40 o 
  -5  23   2      622.86      581.82     30.80 o 
  -4  23   2     4167.56     3808.79     67.23 o 
  -3  23   2      842.93      975.27     50.82 o 
  -2  23   2     1091.32      985.70     31.36 o 
  -1  23   2      595.00      599.52     25.98 o 
   0  23   2     2597.62     3375.01     83.69 o 
   1  23   2      654.82      761.06     32.79 o 
   2  23   2     1422.81     1092.39     32.38 o 
   3  23   2     3409.78     3356.89    105.63 o 
   4  23   2      734.99      697.27     41.66 o 
   5  23   2     1566.51     1562.02     34.56 o 
   6  23   2     3070.82     3053.88     42.31 o 
   7  23   2      591.74      604.40     45.46 o 
   8  23   2      592.47      579.73     35.16 o 
   9  23   2      334.41      366.87     45.56 o 
  10  23   2       55.11       54.76     42.43 o 
  11  23   2       14.87       -4.03     39.86 o 
  12  23   2      191.40      257.71     56.37 o 
  -9  24   2        9.34        0.00     56.37 o 
  -8  24   2      142.56      151.86     38.66 o 
  -7  24   2        1.00      -27.89     27.89 o 
  -6  24   2      221.15      220.55     21.24 o 
  -5  24   2       35.36       27.86     22.20 o 
  -4  24   2      244.07      182.92     27.49 o 
  -3  24   2      167.00      123.07     18.38 o 
  -2  24   2       61.34        3.05     37.82 o 
  -1  24   2       96.91      133.21     21.74 o 
   0  24   2      262.98      279.43     25.04 o 
   1  24   2      597.81      427.12     25.49 o 
   2  24   2       12.91      -20.98     26.89 o 
   3  24   2       19.34       46.17     30.88 o 
   4  24   2      239.87      115.57     29.21 o 
   5  24   2        4.19      -40.27     64.43 o 
   6  24   2        2.85      -24.16     40.27 o 
   7  24   2      103.34       56.37     42.43 o 
   8  24   2       56.35       68.45     39.86 o 
   9  24   2        8.11      112.75     56.37 o 
  -1  25   2      330.21      306.03     56.37 o 
   0  25   2      197.70      169.12     56.37 o 
   1  25   2       48.56       56.37     56.37 o 
   2  25   2      908.48      821.44     56.37 o 
   3  25   2      603.94      628.16     56.37 o 
 -29   1   3       15.64       86.98     42.43 o 
 -28   1   3      528.89      475.53     37.92 o 
 -27   1   3        2.70       27.00     32.66 o 
 -26   1   3      118.22      149.99     39.67 o 
 -25   1   3      289.75      142.36     34.56 o 
 -24   1   3      612.36      608.70     30.80 o 
 -23   1   3      159.39       97.16     25.63 o 
 -22   1   3     3297.03     3514.76     70.72 o 
 -21   1   3      315.53      399.62     31.08 o 
 -20   1   3     1145.08     1140.64     31.24 o 
 -19   1   3      634.43      464.61     29.90 o 
 -18   1   3      237.47      240.27     24.03 o 
 -17   1   3      294.73      286.84     28.94 o 
 -16   1   3     2477.71     2329.35     29.21 o 
 -15   1   3      181.15      184.11     21.18 o 
 -14   1   3     2215.89     2384.39     24.96 o 
 -13   1   3      562.17      602.95     21.24 o 
 -12   1   3       31.29       30.68     22.93 o 
 -11   1   3     5889.00     4761.26    517.79 o 
 -10   1   3    10769.66    10954.33    525.37 o 
  -9   1   3       79.01       80.72     20.92 o 
  -8   1   3      765.96      801.20     28.85 o 
  -7   1   3     6219.96     5461.97    170.87 o 
  -6   1   3      854.53      841.75     39.86 o 
  -5   1   3     4798.18     3850.32     56.95 o 
  -4   1   3     8850.60     8899.28    233.39 o 
  -3   1   3       28.97       21.48     27.90 o 
  -2   1   3     1014.80     1219.43     33.90 o 
  -1   1   3     1423.34     1209.73     38.66 o 
   0   1   3    38721.01    39316.25    244.89 o 
   1   1   3      282.03      214.81     12.91 o 
   2   1   3       52.12       60.40     34.17 o 
   3   1   3      618.59      546.62     25.05 o 
   4   1   3       43.60      107.38     21.09 o 
   5   1   3      817.10      590.46     29.48 o 
   6   1   3    16529.38    17064.19    288.23 o 
   7   1   3      386.50      272.02     16.87 o 
   8   1   3     5926.83     5698.74     63.92 o 
   9   1   3     2204.58     2283.26     36.62 o 
  10   1   3      788.48      533.90     16.84 o 
  11   1   3      571.99      454.98     34.96 o 
  12   1   3     7151.45     8074.21     99.69 o 
  13   1   3        0.92        7.71     17.31 o 
  14   1   3     1118.44     1006.18     22.52 o 
  15   1   3     1724.15     1796.72     30.58 o 
  16   1   3     2646.79     2524.80     36.40 o 
  17   1   3      326.95      207.15     23.94 o 
  18   1   3     1251.83     1508.73     30.99 o 
  19   1   3       35.31       15.37     32.79 o 
  20   1   3      119.17       83.55     32.20 o 
  21   1   3      228.51      262.77     51.44 o 
  22   1   3      837.23      903.77     74.03 o 
  23   1   3      761.44      636.31     74.03 o 
  24   1   3      442.53      362.58     68.33 o 
  25   1   3      682.43      746.00     68.33 o 
  26   1   3       10.76       12.08     56.95 o 
  27   1   3      549.03      565.57     56.95 o 
  28   1   3     1338.22     1465.75     56.95 o 
  29   1   3      667.36      607.78     68.45 o 
 -29   2   3       75.33       37.05     48.32 o 
 -28   2   3      353.26      450.67     37.92 o 
 -27   2   3       14.95       72.79     32.04 o 
 -26   2   3      527.14      505.69     39.67 o 
 -25   2   3      109.55      237.67     34.56 o 
 -24   2   3      159.29      179.27     31.08 o 
 -23   2   3      595.02      442.45     32.98 o 
 -22   2   3       14.40      -25.02     29.91 o 
 -21   2   3       48.08       26.10     38.42 o 
 -20   2   3     4503.32     4579.57    112.06 o 
 -19   2   3      837.68      594.05     30.26 o 
 -18   2   3       45.10       -0.69     28.77 o 
 -17   2   3      115.04      205.12     23.73 o 
 -16   2   3      581.95      460.39     22.04 o 
 -15   2   3        5.55       34.33     19.82 o 
 -14   2   3       87.90      155.58     19.42 o 
 -13   2   3      632.29      665.09     23.69 o 
 -12   2   3    16673.40    16702.85     98.23 o 
 -11   2   3      259.99      188.38     39.52 o 
 -10   2   3    28997.50    31757.06    297.97 o 
  -9   2   3      104.75      120.91     23.43 o 
  -8   2   3     6285.24     6037.15     84.56 o 
  -7   2   3      103.94       69.94     25.42 o 
  -6   2   3        2.67       10.60     18.86 o 
  -5   2   3        2.91      -10.90     18.62 o 
  -4   2   3    48940.67    48084.19    180.85 o 
  -3   2   3     1162.58     1081.13     23.11 o 
  -2   2   3    10613.49    10537.98    168.55 o 
  -1   2   3      608.23      688.84     27.12 o 
   0   2   3       19.09       13.93     22.31 o 
   1   2   3     7366.56     6578.56    132.88 o 
   2   2   3    93633.33    89475.66    918.29 o 
   3   2   3    14375.43    13715.22    193.71 o 
   4   2   3   172309.48   174806.45    430.09 o 
   5   2   3      783.21      568.58     17.18 o 
   6   2   3    67407.46    68966.19    562.68 o 
   7   2   3      113.51       69.41     17.07 o 
   8   2   3     4834.75     4333.38     61.23 o 
   9   2   3      374.19      397.02     17.86 o 
  10   2   3     4824.08     6100.18     55.14 o 
  11   2   3      170.72      141.31     11.76 o 
  12   2   3     2825.00     3466.49     35.49 o 
  13   2   3     3256.24     3157.28     46.99 o 
  14   2   3        6.85        3.67     18.24 o 
  15   2   3      207.88      114.04     24.04 o 
  16   2   3     5332.86     4826.37     53.19 o 
  17   2   3      112.75       70.65     27.04 o 
  18   2   3     2084.82     2068.07     34.09 o 
  19   2   3     1490.63     1396.18     43.36 o 
  20   2   3     1721.56     1993.31     47.66 o 
  21   2   3      919.49      790.30     41.18 o 
  22   2   3      825.09      660.58     44.31 o 
  23   2   3      179.67       48.32     68.33 o 
  24   2   3      806.98      794.53     76.51 o 
  25   2   3      520.25      401.93     62.64 o 
  26   2   3     3153.85     3655.31    116.77 o 
  27   2   3        0.74      -51.25     51.25 o 
  28   2   3      173.57       96.64     45.56 o 
  29   2   3      475.46      367.53     45.56 o 
 -29   3   3       57.31      214.10     39.86 o 
 -28   3   3      289.00      284.03     37.45 o 
 -27   3   3      833.64      687.93     54.81 o 
 -26   3   3       36.28       56.26     31.20 o 
 -25   3   3      415.75      437.57     53.15 o 
 -24   3   3        2.01      -31.55     31.55 o 
 -23   3   3      261.97      253.47     27.70 o 
 -22   3   3        5.41      -25.09     35.42 o 
 -21   3   3     1015.05      961.04     74.63 o 
 -20   3   3      301.36      264.11     29.34 o 
 -19   3   3      853.96      884.95     27.23 o 
 -18   3   3      605.88      497.11     30.17 o 
 -17   3   3      121.03      110.65     28.36 o 
 -16   3   3      633.10      553.95     28.81 o 
 -15   3   3      111.39       68.72     24.49 o 
 -14   3   3       11.83        0.42     21.74 o 
 -13   3   3      524.21      491.04     18.02 o 
 -12   3   3      462.49      434.59     20.21 o 
 -11   3   3      255.89      245.31     19.52 o 
 -10   3   3     2785.23     2670.33     63.74 o 
  -9   3   3       19.29       24.94     17.71 o 
  -8   3   3     2888.21     2463.08     39.52 o 
  -7   3   3       31.43       28.79     17.68 o 
  -6   3   3     6779.71     6380.45    108.14 o 
  -5   3   3     6235.43     5944.81    127.90 o 
  -4   3   3      163.14      150.55     14.73 o 
  -3   3   3      207.59      146.52     16.09 o 
  -2   3   3    13813.35    13059.73    341.74 o 
  -1   3   3      142.39       31.29     21.64 o 
   0   3   3     3382.56     3195.98     45.28 o 
   1   3   3     2842.75     3020.40     88.59 o 
   2   3   3    38264.39    34929.36    309.20 o 
   3   3   3      246.27      174.14     20.66 o 
   4   3   3    41783.49    40421.67    423.70 o 
   5   3   3      776.31      971.96     37.20 o 
   6   3   3    11968.03    11950.45    196.64 o 
   7   3   3     1616.74     1901.74     51.15 o 
   8   3   3      393.53      462.56     21.24 o 
   9   3   3     1108.74      985.18     23.31 o 
  10   3   3      651.86      742.20     17.51 o 
  11   3   3     1630.64     1487.75     48.72 o 
  12   3   3      405.46      355.94     16.65 o 
  13   3   3      358.97      362.95     18.62 o 
  14   3   3       17.18       34.03     18.24 o 
  15   3   3        4.31      -11.04     19.41 o 
  16   3   3      117.82       75.67     23.28 o 
  17   3   3       68.38       84.94     30.82 o 
  18   3   3     6641.75     7406.44     65.49 o 
  19   3   3      222.98      277.40     35.00 o 
  20   3   3    10639.22    11391.43     72.86 o 
  21   3   3     1328.45     1615.90     47.47 o 
  22   3   3     3838.76     4376.58    101.11 o 
  23   3   3      671.45      613.21     69.74 o 
  24   3   3     3233.18     3415.25    121.33 o 
  25   3   3       41.71       15.72     59.59 o 
  26   3   3     4561.23     4920.70     79.72 o 
  27   3   3      384.56      419.59     53.87 o 
  28   3   3     4717.37     4796.73     68.45 o 
  29   3   3      123.68        8.05     40.27 o 
 -29   4   3      157.26      286.56     36.69 o 
 -28   4   3       45.95       60.03     35.43 o 
 -27   4   3        2.15       33.78     29.83 o 
 -26   4   3      702.84      757.14     37.45 o 
 -25   4   3       12.17      -34.62     36.77 o 
 -24   4   3     1312.21     1324.97     60.66 o 
 -23   4   3      980.41      601.10     55.59 o 
 -22   4   3        0.33      -33.26     37.82 o 
 -21   4   3       19.54      -31.86     32.60 o 
 -20   4   3     1204.32     1349.02     39.23 o 
 -19   4   3      239.78      135.95     34.07 o 
 -18   4   3      804.34      856.11     26.74 o 
 -17   4   3       34.10        1.77     28.36 o 
 -16   4   3     3488.44     3793.99     44.89 o 
 -15   4   3        2.64      -12.26     25.05 o 
 -14   4   3        1.51       26.19     18.36 o 
 -13   4   3       21.07        6.40     15.97 o 
 -12   4   3     2498.57     3016.38     45.62 o 
 -11   4   3      256.52      232.83     14.97 o 
 -10   4   3      260.95      314.88     19.33 o 
  -9   4   3       98.49       47.60     16.48 o 
  -8   4   3     2641.99     2403.90     67.24 o 
  -7   4   3      372.29      275.55     18.42 o 
  -6   4   3     3679.02     3261.92     48.79 o 
  -5   4   3       14.30        2.69     16.49 o 
  -4   4   3    11177.69    10475.87    146.72 o 
  -3   4   3      425.57      455.81     19.51 o 
  -2   4   3      113.07      119.08     24.59 o 
  -1   4   3     4731.89     4554.89     80.85 o 
   0   4   3    34536.48    31516.90    193.28 o 
   1   4   3      306.04      246.57     24.75 o 
   2   4   3    33731.03    33011.50    144.96 o 
   3   4   3     1091.09      979.50     30.22 o 
   4   4   3     5205.88     5755.49    100.93 o 
   5   4   3        9.31       -3.41     18.66 o 
   6   4   3     5135.67     5637.72     41.11 o 
   7   4   3        0.25        0.30     19.93 o 
   8   4   3    15734.35    14307.18     89.50 o 
   9   4   3     2616.60     2558.16     27.94 o 
  10   4   3      214.86      523.56     26.31 o 
  11   4   3     2525.24     2536.32     53.35 o 
  12   4   3      847.17      921.20     20.85 o 
  13   4   3      120.79       80.07     19.88 o 
  14   4   3      904.56      733.95     20.64 o 
  15   4   3      773.84      522.99     24.57 o 
  16   4   3       28.22       36.55     23.28 o 
  17   4   3     1881.39     1565.70     41.32 o 
  18   4   3      717.91     1000.24     35.80 o 
  19   4   3      933.97     1048.82     37.33 o 
  20   4   3      154.93      151.28     31.71 o 
  21   4   3      269.99      134.51     45.99 o 
  22   4   3     1501.87     1575.70     47.83 o 
  23   4   3       22.78       26.18     32.44 o 
  24   4   3       51.04      102.47     47.39 o 
  25   4   3        4.11      -10.95     43.75 o 
  26   4   3     1553.34     1656.61     62.64 o 
  27   4   3       59.21       36.24     45.56 o 
  28   4   3      375.83      304.24     64.43 o 
  29   4   3       22.62      -24.16     36.69 o 
 -28   5   3       31.38       53.67     24.44 o 
 -27   5   3        0.41       17.05     28.57 o 
 -26   5   3     2631.31     2336.98     40.85 o 
 -25   5   3      348.25      424.39     38.86 o 
 -24   5   3     1663.57     1588.14     44.13 o 
 -23   5   3      258.14      159.27     30.99 o 
 -22   5   3     1182.67     1100.91     38.42 o 
 -21   5   3      645.42      474.88     37.78 o 
 -20   5   3     1617.37     1590.85     77.43 o 
 -19   5   3      753.20     1014.73     33.82 o 
 -18   5   3     1347.42     1309.10     43.94 o 
 -17   5   3      662.74      616.37     28.42 o 
 -16   5   3      227.59      218.77     24.93 o 
 -15   5   3     1384.78     1182.62     32.34 o 
 -14   5   3      123.04       45.00     17.25 o 
 -13   5   3       81.80       34.85     16.36 o 
 -12   5   3      282.70      297.61     18.62 o 
 -11   5   3      286.81      284.41     19.04 o 
 -10   5   3      293.88      327.02     17.77 o 
  -9   5   3      546.63      616.70     21.41 o 
  -8   5   3    33675.39    34802.14    282.77 o 
  -7   5   3     1031.20      966.66     32.86 o 
  -6   5   3    14956.64    16004.35    124.59 o 
  -5   5   3      322.65      438.18     20.99 o 
  -4   5   3      163.60       92.93     20.50 o 
  -3   5   3      150.91      135.71     27.30 o 
  -2   5   3    12598.26    14260.66    138.99 o 
  -1   5   3       14.71       51.19     27.89 o 
   0   5   3    15734.24    15385.16    112.19 o 
   1   5   3      519.35      458.94     44.50 o 
   2   5   3    27151.20    26404.69    221.47 o 
   3   5   3      628.05      629.83     27.27 o 
   4   5   3     1334.86     1530.52     36.03 o 
   5   5   3       15.83       14.47     20.20 o 
   6   5   3     1853.95     1739.91     27.53 o 
   7   5   3     1853.81     1837.78     25.74 o 
   8   5   3     1582.43     1669.42     34.82 o 
   9   5   3     2078.22     2112.04     33.71 o 
  10   5   3     6775.01     6860.91     91.05 o 
  11   5   3      359.59      477.37     16.72 o 
  12   5   3     2466.66     2461.24     25.46 o 
  13   5   3      457.94      353.69     19.67 o 
  14   5   3      852.00      735.18     20.93 o 
  15   5   3      374.96      233.57     21.53 o 
  16   5   3      998.17      896.07     23.02 o 
  17   5   3      309.50      382.28     25.94 o 
  18   5   3      631.95      683.73     26.27 o 
  19   5   3      526.01      383.00     28.03 o 
  20   5   3     2294.08     2225.15     48.38 o 
  21   5   3      165.07      221.49     31.29 o 
  22   5   3       68.12      118.63     31.86 o 
  23   5   3       77.12      118.16     30.89 o 
  24   5   3     1944.29     1624.71     67.85 o 
  25   5   3        0.65        1.66     41.33 o 
  26   5   3        0.34       41.95     36.61 o 
  27   5   3      365.91      465.90     45.56 o 
  28   5   3      197.62       56.37     39.86 o 
 -28   6   3      746.24      617.88     30.74 o 
 -27   6   3      943.92      852.53     49.98 o 
 -26   6   3        5.54       32.21     32.21 o 
 -25   6   3     1068.60     1243.82     62.77 o 
 -24   6   3      314.53      344.15     34.15 o 
 -23   6   3      330.61      337.15     36.43 o 
 -22   6   3     5252.74     5092.35     93.04 o 
 -21   6   3       34.60       29.74     33.75 o 
 -20   6   3     6872.53     7550.21    162.67 o 
 -19   6   3       13.72       -3.80     34.21 o 
 -18   6   3     2882.50     2695.04     75.45 o 
 -17   6   3      171.14      184.29     33.87 o 
 -16   6   3    15630.53    15611.57    132.67 o 
 -15   6   3      132.19      160.06     21.20 o 
 -14   6   3     6527.66     6989.94     87.65 o 
 -13   6   3     1219.81     1062.31     29.45 o 
 -12   6   3     5721.92     5392.52     48.47 o 
 -11   6   3      901.00      833.43     18.38 o 
 -10   6   3    10669.11    10057.51    105.30 o 
  -9   6   3        4.45       13.06     16.46 o 
  -8   6   3    12338.56    13095.42    140.94 o 
  -7   6   3     1010.52     1014.28     25.33 o 
  -6   6   3      145.22      128.13     21.59 o 
  -5   6   3     1440.61     1458.14     37.19 o 
  -4   6   3     1251.18     1168.75     34.31 o 
  -3   6   3      328.08      355.57     32.68 o 
  -2   6   3     6181.79     6967.67    112.36 o 
  -1   6   3       16.64       23.27     36.61 o 
   0   6   3     4384.37     4636.76    136.91 o 
   1   6   3     2025.37     1705.47     47.39 o 
   2   6   3     6760.13     6921.31     86.24 o 
   3   6   3        2.57        3.45     21.34 o 
   4   6   3    10105.30    10376.66     59.82 o 
   5   6   3      335.56      502.21     23.53 o 
   6   6   3     2740.57     3153.19     60.67 o 
   7   6   3     1030.04      800.30     24.48 o 
   8   6   3      117.00      134.64     17.28 o 
   9   6   3      942.97     1022.74     18.21 o 
  10   6   3    15242.71    15417.81    178.26 o 
  11   6   3     1281.57     1221.29     24.12 o 
  12   6   3     2218.72     2042.31     46.42 o 
  13   6   3      673.59      730.91     19.91 o 
  14   6   3     1442.53     1346.17     33.48 o 
  15   6   3       39.83       28.32     20.32 o 
  16   6   3        8.91       -6.10     21.51 o 
  17   6   3       83.92       23.02     21.49 o 
  18   6   3       73.94       73.64     25.51 o 
  19   6   3        2.47        5.57     25.01 o 
  20   6   3      101.74      100.52     31.29 o 
  21   6   3       56.67       48.94     30.37 o 
  22   6   3      942.24     1107.61     73.87 o 
  23   6   3      261.63      352.74     62.65 o 
  24   6   3      590.15      699.31     49.44 o 
  25   6   3       58.67       90.52     40.11 o 
  26   6   3       27.14       69.80     40.49 o 
  27   6   3       28.80       51.00     32.55 o 
  28   6   3      138.84       94.16     36.69 o 
 -28   7   3      401.00      362.40     48.32 o 
 -27   7   3       22.05       49.93     31.38 o 
 -26   7   3     1003.33     1078.92     56.89 o 
 -25   7   3       25.74       14.21     34.05 o 
 -24   7   3     1655.39     1665.12     56.96 o 
 -23   7   3        8.69      -31.30     33.45 o 
 -22   7   3      188.32      290.60     30.60 o 
 -21   7   3       67.18      139.12     33.75 o 
 -20   7   3        3.76       16.98     33.75 o 
 -19   7   3      414.82      294.23     31.71 o 
 -18   7   3      272.53      270.36     41.13 o 
 -17   7   3      309.70      315.31     46.57 o 
 -16   7   3      114.32      180.37     30.25 o 
 -15   7   3      582.95      787.57     28.38 o 
 -14   7   3     1462.01     1487.33     42.61 o 
 -13   7   3     1183.66      953.73     30.14 o 
 -12   7   3     1426.74     1781.07     25.16 o 
 -11   7   3      304.49      434.40     16.37 o 
 -10   7   3    13165.30    13951.05     87.63 o 
  -9   7   3      201.92      158.81     15.90 o 
  -8   7   3    20952.90    23325.32    267.89 o 
  -7   7   3      118.98       63.19     22.54 o 
  -6   7   3      484.10      651.88     26.31 o 
  -5   7   3     3226.14     2851.58     73.21 o 
  -4   7   3     2807.01     2838.73     54.37 o 
  -3   7   3       59.32      167.29     32.43 o 
  -2   7   3      624.12      823.70     45.99 o 
  -1   7   3      224.04      252.41     36.77 o 
   0   7   3     2827.77     3148.16     53.03 o 
   1   7   3      353.63      313.00     34.79 o 
   2   7   3     1068.09      981.83     44.17 o 
   3   7   3     1080.44      881.56     46.03 o 
   4   7   3      382.99      329.69     25.12 o 
   5   7   3     1455.87     1404.30     54.46 o 
   6   7   3     8424.08     9675.10     97.99 o 
   7   7   3     3334.58     3657.83     44.14 o 
   8   7   3    18290.24    20474.83    218.99 o 
   9   7   3       49.39       12.33     16.27 o 
  10   7   3      500.18      689.51     27.31 o 
  11   7   3      738.84      568.86     16.99 o 
  12   7   3     2832.44     3412.02     40.20 o 
  13   7   3     1210.38     1307.95     24.73 o 
  14   7   3       44.63       59.99     19.82 o 
  15   7   3     1804.69     1659.45     29.72 o 
  16   7   3      258.42      275.29     22.93 o 
  17   7   3      833.75      686.10     24.98 o 
  18   7   3        8.04       19.64     23.10 o 
  19   7   3      927.12     1038.59     39.00 o 
  20   7   3      277.82      223.47     30.24 o 
  21   7   3      361.33      317.54     40.73 o 
  22   7   3      711.10      825.31     31.39 o 
  23   7   3      882.77      781.88     41.56 o 
  24   7   3       23.74      -24.83     41.33 o 
  25   7   3      110.37      134.12     46.80 o 
  26   7   3       37.42       78.43     33.90 o 
  27   7   3      137.69       -7.43     44.29 o 
  28   7   3       12.40       -8.05     48.32 o 
 -27   8   3      322.42      253.81     39.86 o 
 -26   8   3      102.00      173.62     31.52 o 
 -25   8   3      306.27      373.45     33.09 o 
 -24   8   3       52.07       97.80     34.79 o 
 -23   8   3      240.32      221.52     32.79 o 
 -22   8   3      444.56      398.07     29.27 o 
 -21   8   3      259.60      250.31     33.08 o 
 -20   8   3     2770.26     2495.75     57.91 o 
 -19   8   3      259.49      246.21     32.41 o 
 -18   8   3     4486.75     4524.47    125.45 o 
 -17   8   3      830.07      833.93     36.68 o 
 -16   8   3     4109.41     3660.08     75.63 o 
 -15   8   3       84.84       35.51     24.45 o 
 -14   8   3     8213.49     7928.47    153.07 o 
 -13   8   3      373.83      241.70     20.12 o 
 -12   8   3      174.17      193.32     18.34 o 
 -11   8   3     1181.23     1125.04     24.49 o 
 -10   8   3      187.55      568.97     19.30 o 
  -9   8   3      284.33      227.27     16.91 o 
  -8   8   3      659.53      526.35     15.74 o 
  -7   8   3     1127.10     1289.83     26.54 o 
  -6   8   3     1666.48     1236.73     71.31 o 
  -5   8   3        0.04       20.48     31.83 o 
  -4   8   3     5494.65     7586.04    146.46 o 
  -3   8   3     1281.43     1359.31     57.35 o 
  -2   8   3      267.92      234.62     35.90 o 
  -1   8   3      196.31      243.26     35.09 o 
   0   8   3       77.91       49.27     30.71 o 
   1   8   3      125.37      127.10     34.05 o 
   2   8   3      287.32      419.66     37.45 o 
   3   8   3      442.49      623.75     44.78 o 
   4   8   3     2892.11     2773.05     93.37 o 
   5   8   3     2422.72     2699.88     49.43 o 
   6   8   3    13101.49    13010.55    116.22 o 
   7   8   3     1412.81     1305.55     30.52 o 
   8   8   3       85.23      148.46     16.89 o 
   9   8   3     1562.25     1194.77     25.50 o 
  10   8   3     4151.18     5104.10     27.85 o 
  11   8   3      220.94      256.27     20.83 o 
  12   8   3      516.97      456.60     17.64 o 
  13   8   3     2265.20     2265.55     34.24 o 
  14   8   3      580.25      565.08     22.38 o 
  15   8   3     1972.75     1684.32     33.75 o 
  16   8   3     2873.46     2754.22     52.89 o 
  17   8   3      163.05      206.76     23.66 o 
  18   8   3     2089.05     2263.58     43.81 o 
  19   8   3      844.72      721.12     26.10 o 
  20   8   3     1003.79      912.24     33.19 o 
  21   8   3      746.95      753.47     29.85 o 
  22   8   3      667.36      744.26     53.92 o 
  23   8   3       40.28       30.85     35.27 o 
  24   8   3      776.95      759.57     51.85 o 
  25   8   3      135.61      215.13     34.93 o 
  26   8   3      538.79      230.10     39.86 o 
  27   8   3      473.55      424.68     39.86 o 
 -27   9   3      538.02      572.49     96.64 o 
 -26   9   3      638.27      658.17     42.43 o 
 -25   9   3        1.24        0.95     48.15 o 
 -24   9   3      422.18      298.08     53.87 o 
 -23   9   3      205.43      149.36     42.67 o 
 -22   9   3      449.84      464.59     33.21 o 
 -21   9   3      220.34      168.03     31.61 o 
 -20   9   3      223.89      304.17     31.46 o 
 -19   9   3      101.51      144.96     30.36 o 
 -18   9   3      487.27      434.29     36.30 o 
 -17   9   3       16.47       -4.00     29.05 o 
 -16   9   3      343.41      404.03     29.20 o 
 -15   9   3      146.36      182.48     28.31 o 
 -14   9   3     2334.59     2131.15     36.74 o 
 -13   9   3      666.83      466.22     25.63 o 
 -12   9   3      425.21      542.77     25.22 o 
 -11   9   3      367.69      346.22     22.77 o 
 -10   9   3     2643.38     2307.51     37.29 o 
  -9   9   3     3477.85     3545.96     48.05 o 
  -8   9   3    19497.00    19686.63    210.57 o 
  -7   9   3      606.07      585.85     19.06 o 
  -6   9   3     4305.51     4521.84     65.97 o 
  -5   9   3       26.19      -11.88     18.43 o 
  -4   9   3     3042.47     2796.49     61.21 o 
  -3   9   3     5094.04     5191.23     90.67 o 
  -2   9   3    11119.30    11844.05    304.65 o 
  -1   9   3     2287.01     2468.11     59.22 o 
   0   9   3     2578.98     2359.05     38.62 o 
   1   9   3      267.32      211.42     26.32 o 
   2   9   3     7980.54     8218.99    212.15 o 
   3   9   3      852.34      881.39     26.41 o 
   4   9   3    11207.69    11252.16     81.98 o 
   5   9   3     3733.02     3886.70     55.71 o 
   6   9   3     1012.60     1278.46     32.29 o 
   7   9   3     2659.42     2226.38     28.01 o 
   8   9   3      566.27      654.01     22.53 o 
   9   9   3     3219.32     3309.21     35.39 o 
  10   9   3     3251.77     3091.97     42.99 o 
  11   9   3      432.35      549.42     22.07 o 
  12   9   3     1319.28     1127.73     26.76 o 
  13   9   3      580.07      500.87     23.75 o 
  14   9   3     3554.63     4127.39     54.01 o 
  15   9   3       31.30       46.93     23.50 o 
  16   9   3        7.70       27.78     22.17 o 
  17   9   3      447.46      443.73     24.36 o 
  18   9   3        4.93        1.70     23.00 o 
  19   9   3        3.60       14.23     23.17 o 
  20   9   3      127.75      152.07     25.30 o 
  21   9   3      526.73      459.55     32.44 o 
  22   9   3      487.39      553.64     63.32 o 
  23   9   3       16.12       30.42     47.56 o 
  24   9   3      263.67      394.61     88.59 o 
  25   9   3        2.30      -29.37     48.15 o 
  26   9   3      852.72      806.57     48.15 o 
  27   9   3      141.32       37.17     36.69 o 
 -27  10   3       68.48       80.53     48.32 o 
 -26  10   3      177.84      222.61     44.29 o 
 -25  10   3       14.59       54.36     44.50 o 
 -24  10   3       82.49       30.79     48.15 o 
 -23  10   3       27.08        0.42     53.87 o 
 -22  10   3        0.09      -43.75     43.75 o 
 -21  10   3      772.23      888.42     65.30 o 
 -20  10   3      211.38      246.90     41.90 o 
 -19  10   3     2745.40     3304.39    104.69 o 
 -18  10   3     2726.96     2812.57     85.42 o 
 -17  10   3      801.31      804.80     48.52 o 
 -16  10   3      144.08       75.39     33.68 o 
 -15  10   3      609.25      542.89     35.80 o 
 -14  10   3       82.50      112.00     31.76 o 
 -13  10   3      686.93      617.02     27.61 o 
 -12  10   3     1214.00     1313.81     56.49 o 
 -11  10   3      150.12      109.43     25.66 o 
 -10  10   3      775.21      763.33     29.49 o 
  -9  10   3      705.40      784.12     21.47 o 
  -8  10   3     7521.11     7718.75     71.98 o 
  -7  10   3      567.90      397.34     18.30 o 
  -6  10   3      854.73     1072.18     27.77 o 
  -5  10   3        3.35        8.85     18.95 o 
  -4  10   3        5.79       14.53     19.44 o 
  -3  10   3      948.03     1005.41     34.21 o 
  -2  10   3    17581.74    18764.13    145.26 o 
  -1  10   3      220.00      135.11     21.24 o 
   0  10   3     8997.56     9155.28     68.86 o 
   1  10   3     1169.00     1323.48     25.59 o 
   2  10   3     1515.64     1435.58     37.82 o 
   3  10   3     1518.37     1493.44     22.88 o 
   4  10   3       51.70       42.35     19.93 o 
   5  10   3     1145.65     1042.96     17.70 o 
   6  10   3      304.29      223.84     16.39 o 
   7  10   3     1078.33     1178.56     24.87 o 
   8  10   3    13987.40    13929.66    127.98 o 
   9  10   3     1410.99     1286.80     27.18 o 
  10  10   3       79.45      134.34     18.34 o 
  11  10   3      626.67      534.44     20.69 o 
  12  10   3     7059.73     6736.12    108.82 o 
  13  10   3       74.95      129.80     23.60 o 
  14  10   3    11396.75    12499.34    121.08 o 
  15  10   3       74.33      104.38     28.83 o 
  16  10   3      703.11     1060.95     32.44 o 
  17  10   3      405.35      280.09     30.02 o 
  18  10   3        2.31       59.00     28.74 o 
  19  10   3      578.11      680.38     31.29 o 
  20  10   3       35.60       31.04     30.17 o 
  21  10   3      252.17      408.31     41.56 o 
  22  10   3       82.26       29.60     44.62 o 
  23  10   3        2.21      -16.91     88.59 o 
  24  10   3      929.75     1052.25     56.10 o 
  25  10   3      202.57      238.26     44.50 o 
  26  10   3        3.75        4.60     52.35 o 
 -26  11   3       53.39       81.77     36.69 o 
 -25  11   3       24.75       84.29     42.43 o 
 -24  11   3      100.41       87.17     48.15 o 
 -23  11   3      323.70      329.95     53.87 o 
 -22  11   3      455.84      438.94     62.64 o 
 -21  11   3      305.07      169.42     44.91 o 
 -20  11   3     1653.15     1707.27     83.53 o 
 -19  11   3       22.57       26.84     69.60 o 
 -18  11   3      194.93      247.35     52.56 o 
 -17  11   3     2182.74     2784.11     74.03 o 
 -16  11   3      120.40      208.85     42.62 o 
 -15  11   3      743.21      436.83     42.62 o 
 -14  11   3      658.75      842.58     46.03 o 
 -13  11   3       11.93      -17.36     27.04 o 
 -12  11   3       49.90       15.36     28.11 o 
 -11  11   3       91.45      122.41     26.82 o 
 -10  11   3     2012.61     1729.52     36.33 o 
  -9  11   3      244.60      309.11     21.02 o 
  -8  11   3      107.21      125.54     19.39 o 
  -7  11   3      647.99      425.49     20.12 o 
  -6  11   3        3.33       29.61     17.32 o 
  -5  11   3       21.14        9.77     18.65 o 
  -4  11   3      207.20      204.66     18.91 o 
  -3  11   3       23.36        6.60     17.23 o 
  -2  11   3     4456.31     5055.24     48.89 o 
  -1  11   3       78.83       55.91     19.44 o 
   0  11   3     1960.69     2160.32     22.53 o 
   1  11   3     1399.28     1507.52     19.33 o 
   2  11   3     5599.07     5944.71     63.49 o 
   3  11   3       13.83        7.33     19.45 o 
   4  11   3       41.30      108.43     20.18 o 
   5  11   3       16.30       21.74     15.74 o 
   6  11   3      365.78      420.33     16.02 o 
   7  11   3      366.60      298.81     14.83 o 
   8  11   3       98.97      121.24     17.28 o 
   9  11   3       59.74       10.60     18.70 o 
  10  11   3      229.98      170.56     19.47 o 
  11  11   3     1076.47     1165.31     23.82 o 
  12  11   3     3048.36     2872.92     57.45 o 
  13  11   3      162.59      139.12     22.58 o 
  14  11   3      627.10      561.52     26.51 o 
  15  11   3      134.20      118.27     29.56 o 
  16  11   3     6518.81     6838.50     97.84 o 
  17  11   3      114.01      144.28     30.32 o 
  18  11   3     5022.03     5119.15     94.24 o 
  19  11   3       57.75       95.93     28.84 o 
  20  11   3     6173.14     6184.23    149.46 o 
  21  11   3        1.47       13.12     39.23 o 
  22  11   3     5106.27     5518.04     63.76 o 
  23  11   3       58.02       -0.78     39.76 o 
  24  11   3     1595.64     1536.64     56.10 o 
  25  11   3       19.94       24.70     42.43 o 
  26  11   3     1580.37     1597.37     44.50 o 
 -26  12   3      858.77      982.51     56.37 o 
 -25  12   3      277.08      231.29     39.86 o 
 -24  12   3      379.22      422.90     72.48 o 
 -23  12   3      147.70      195.82     51.25 o 
 -22  12   3     3017.84     3394.71     68.33 o 
 -21  12   3      638.42      698.50     62.64 o 
 -20  12   3     7115.18     7339.21    244.10 o 
 -19  12   3       92.38      164.75     52.56 o 
 -18  12   3     5380.87     5271.20    175.51 o 
 -17  12   3       40.51       57.76     53.26 o 
 -16  12   3     1890.16     1812.60     50.36 o 
 -15  12   3     1840.30     1678.33     53.75 o 
 -14  12   3    14815.73    15217.08     88.19 o 
 -13  12   3     1461.37     1579.86     73.95 o 
 -12  12   3     3472.92     3505.84     81.60 o 
 -11  12   3     1174.90     1150.40     50.61 o 
 -10  12   3     2725.38     2634.01     42.10 o 
  -9  12   3     1062.16      851.67     37.69 o 
  -8  12   3      706.26      517.13     25.73 o 
  -7  12   3      484.77      432.10     21.95 o 
  -6  12   3     1336.80     1298.90     31.74 o 
  -5  12   3      110.13       57.74     20.80 o 
  -4  12   3     2756.74     2617.52     27.72 o 
  -3  12   3      111.91       98.03     19.00 o 
  -2  12   3     2144.68     2282.56     23.26 o 
  -1  12   3      246.63      316.76     17.61 o 
   0  12   3      364.00      414.95     17.67 o 
   1  12   3      438.71      400.14     17.18 o 
   2  12   3      257.34      270.18     17.09 o 
   3  12   3       49.61       26.85     16.36 o 
   4  12   3     2243.55     1944.47     37.67 o 
   5  12   3     2275.97     2246.36     49.13 o 
   6  12   3     3146.69     2864.95     39.63 o 
   7  12   3      250.33      161.36     19.20 o 
   8  12   3      773.13      668.61     22.16 o 
   9  12   3       26.44       30.00     21.27 o 
  10  12   3      296.64      309.29     21.07 o 
  11  12   3     1273.82     1383.43     25.92 o 
  12  12   3        3.11       -2.98     21.77 o 
  13  12   3      915.62      895.82     27.57 o 
  14  12   3     2331.27     2437.84     41.40 o 
  15  12   3      505.08      448.23     31.56 o 
  16  12   3       18.80       99.23     31.81 o 
  17  12   3      928.22     1041.41     31.60 o 
  18  12   3     1577.51     1687.00     37.80 o 
  19  12   3        0.71       -1.65     27.25 o 
  20  12   3      102.70       56.76     32.82 o 
  21  12   3      107.31       85.09     43.10 o 
  22  12   3        4.80       -6.69     38.85 o 
  23  12   3       85.07       59.08     35.43 o 
  24  12   3       29.01      109.22     44.50 o 
  25  12   3      172.68      136.91     38.66 o 
 -25  13   3       55.29       52.35     34.17 o 
 -24  13   3       44.66       19.82     56.37 o 
 -23  13   3       44.78       68.45     60.40 o 
 -22  13   3       60.36       44.29     68.45 o 
 -21  13   3        5.52      -48.32     56.95 o 
 -20  13   3      356.11      185.51     44.78 o 
 -19  13   3       46.70       87.57     38.44 o 
 -18  13   3       99.85       78.35     50.72 o 
 -17  13   3       84.14      140.65     42.92 o 
 -16  13   3     2560.71     2578.85     53.22 o 
 -15  13   3      314.49      292.40     45.46 o 
 -14  13   3     1004.16     1113.96     45.85 o 
 -13  13   3     2169.93     2299.31     46.30 o 
 -12  13   3     3459.70     3997.19     60.93 o 
 -11  13   3     8328.76     8097.51    129.24 o 
 -10  13   3     2067.84     2388.62     54.86 o 
  -9  13   3     4132.19     4100.06     76.97 o 
  -8  13   3     3981.40     4345.82     68.21 o 
  -7  13   3      204.13      115.27     19.93 o 
  -6  13   3     9925.48    11672.97    121.43 o 
  -5  13   3     5562.65     5272.15     40.55 o 
  -4  13   3        6.34       32.98     22.11 o 
  -3  13   3       79.48       45.05     19.78 o 
  -2  13   3    13543.27    14365.36    160.26 o 
  -1  13   3      798.03      616.60     24.10 o 
   0  13   3    17254.17    18719.69    137.87 o 
   1  13   3     2665.21     2579.99     38.70 o 
   2  13   3    16605.91    17733.66    163.97 o 
   3  13   3       63.03        1.63     18.98 o 
   4  13   3     7305.68     7310.12     71.67 o 
   5  13   3     1251.34     1152.91     20.68 o 
   6  13   3     6585.01     6380.11     91.32 o 
   7  13   3      359.22      362.90     21.20 o 
   8  13   3     7780.08     8607.73     64.42 o 
   9  13   3      290.42      202.39     23.09 o 
  10  13   3     4272.91     4054.70     60.89 o 
  11  13   3     1423.44     1453.49     27.92 o 
  12  13   3     3179.02     3421.74     71.53 o 
  13  13   3     1763.25     1449.20     55.13 o 
  14  13   3     4643.40     4948.65     57.56 o 
  15  13   3      545.26      552.94     35.07 o 
  16  13   3     3972.05     3949.82     67.42 o 
  17  13   3       19.58       29.84     28.17 o 
  18  13   3      905.82     1009.61     35.92 o 
  19  13   3        5.24      -10.95     31.22 o 
  20  13   3        6.14       -0.34     34.56 o 
  21  13   3      213.37      205.91     44.74 o 
  22  13   3       33.38       -2.63     35.45 o 
  23  13   3        1.47      -16.01     34.19 o 
  24  13   3       49.77       77.31     40.20 o 
  25  13   3      181.68      281.87     56.37 o 
 -24  14   3      711.69      765.15     39.86 o 
 -23  14   3        0.12      -21.48     32.55 o 
 -22  14   3       29.83      116.77     45.56 o 
 -21  14   3       69.55       12.08     51.25 o 
 -20  14   3       39.81      -10.74     41.85 o 
 -19  14   3       30.06      -34.90     46.50 o 
 -18  14   3     1146.43     1516.24     55.41 o 
 -17  14   3      461.06      634.95     54.24 o 
 -16  14   3     1257.49     1155.11     48.52 o 
 -15  14   3       41.32       56.08     48.82 o 
 -14  14   3      143.02      145.92     42.40 o 
 -13  14   3        0.21       14.85     33.70 o 
 -12  14   3       17.79      -15.95     33.00 o 
 -11  14   3      123.91      124.41     32.27 o 
 -10  14   3        8.61       -0.06     26.13 o 
  -9  14   3        1.17      -17.85     26.16 o 
  -8  14   3        0.00      -12.95     34.79 o 
  -7  14   3      473.34      460.54     30.62 o 
  -6  14   3        2.27        4.10     24.17 o 
  -5  14   3      272.60      279.48     24.44 o 
  -4  14   3     1221.48     1140.19     31.71 o 
  -3  14   3       62.92       97.76     27.82 o 
  -2  14   3      638.09      663.32     25.51 o 
  -1  14   3      296.58      292.27     24.18 o 
   0  14   3      176.50      153.61     20.58 o 
   1  14   3     4081.25     4186.37     43.38 o 
   2  14   3       28.43       45.18     20.91 o 
   3  14   3      439.28      429.78     21.96 o 
   4  14   3      252.90      178.59     21.96 o 
   5  14   3        3.61      -12.92     19.02 o 
   6  14   3     1719.57     1545.53     21.99 o 
   7  14   3      571.10      555.36     25.41 o 
   8  14   3      174.59      268.82     25.53 o 
   9  14   3     3117.94     3016.12     30.37 o 
  10  14   3      977.22     1102.03     27.15 o 
  11  14   3     2449.96     2393.00     38.54 o 
  12  14   3     1105.24     1263.90     28.63 o 
  13  14   3       22.56       11.55     26.81 o 
  14  14   3     1658.85     1658.64     31.25 o 
  15  14   3      926.42     1018.16     36.54 o 
  16  14   3        1.62      -17.82     33.19 o 
  17  14   3      392.35      390.33     32.52 o 
  18  14   3      747.20      880.84     40.37 o 
  19  14   3        8.46      -33.56     33.56 o 
  20  14   3       68.86       -3.78     31.99 o 
  21  14   3      537.66      478.77     54.19 o 
  22  14   3      245.20      349.63     60.40 o 
  23  14   3        0.21       -3.22     40.20 o 
  24  14   3       21.96       13.01     34.15 o 
 -23  15   3       67.72       67.82     30.75 o 
 -22  15   3     1043.43      908.14     40.31 o 
 -21  15   3       74.37      100.18     59.91 o 
 -20  15   3     1441.48     1183.94     58.15 o 
 -19  15   3       16.69      -38.09     38.09 o 
 -18  15   3       41.58       10.35     40.85 o 
 -17  15   3      220.17      231.33     42.55 o 
 -16  15   3        1.74      -13.33     37.62 o 
 -15  15   3       59.65       81.69     37.96 o 
 -14  15   3      881.13      994.66     42.12 o 
 -13  15   3        4.31      -26.56     39.85 o 
 -12  15   3      118.72      213.15     32.85 o 
 -11  15   3      536.63      420.87     34.62 o 
 -10  15   3     1870.47     1823.41     42.00 o 
  -9  15   3     3074.09     3074.43     41.91 o 
  -8  15   3      860.14      959.34     52.25 o 
  -7  15   3     4061.60     4259.18     72.79 o 
  -6  15   3     2052.36     1891.62     38.28 o 
  -5  15   3     2899.26     2881.24     39.88 o 
  -4  15   3     1944.44     1982.45     47.42 o 
  -3  15   3     1873.99     1797.90     36.54 o 
  -2  15   3       44.11       24.60     30.75 o 
  -1  15   3      231.12      168.96     25.94 o 
   0  15   3     2136.48     2068.17     33.08 o 
   1  15   3      435.59      425.32     23.33 o 
   2  15   3      142.01       57.02     22.79 o 
   3  15   3      265.81      257.33     23.57 o 
   4  15   3      372.10      358.25     22.72 o 
   5  15   3        4.10        3.83     21.95 o 
   6  15   3    21445.30    22040.08    140.07 o 
   7  15   3       86.70       53.88     24.07 o 
   8  15   3    25655.79    26556.17    250.71 o 
   9  15   3        7.81       10.78     26.07 o 
  10  15   3     3272.09     3773.33     52.39 o 
  11  15   3     1505.50     1828.42     37.09 o 
  12  15   3     8874.55     8867.57     91.32 o 
  13  15   3       26.60      187.74     29.96 o 
  14  15   3     1921.27     2093.35     35.51 o 
  15  15   3      242.35      189.53     34.18 o 
  16  15   3      261.96      277.53     35.58 o 
  17  15   3       97.78       83.92     33.96 o 
  18  15   3     2488.87     2547.21     49.91 o 
  19  15   3      216.02      177.19     32.85 o 
  20  15   3     1059.15      967.56     38.36 o 
  21  15   3      647.22      564.46     41.59 o 
  22  15   3      656.38      762.75     33.62 o 
  23  15   3     2071.21     2006.96    136.91 o 
 -22  16   3      358.82      336.36     30.75 o 
 -21  16   3     1216.00     1346.78     85.86 o 
 -20  16   3       27.16       53.87     31.05 o 
 -19  16   3     1037.20      956.20     39.96 o 
 -18  16   3      678.06      588.88     38.44 o 
 -17  16   3      468.64      554.91     42.55 o 
 -16  16   3      191.87       97.89     35.36 o 
 -15  16   3     1290.66     1335.81     41.00 o 
 -14  16   3        2.16       24.59     38.13 o 
 -13  16   3     3374.27     3656.05     91.05 o 
 -12  16   3      390.83      292.11     30.58 o 
 -11  16   3     1131.89     1165.97     56.55 o 
 -10  16   3      809.36      965.16     40.68 o 
  -9  16   3     1419.84     1459.97     43.56 o 
  -8  16   3     1927.59     2307.24     53.54 o 
  -7  16   3     6840.37     7198.79     59.85 o 
  -6  16   3      125.65      268.72     35.53 o 
  -5  16   3     5287.99     5752.62     58.23 o 
  -4  16   3      281.05      300.75     34.27 o 
  -3  16   3     1212.80     1158.81     35.69 o 
  -2  16   3     3907.46     3883.42     55.22 o 
  -1  16   3      176.49      107.74     32.15 o 
   0  16   3     2480.57     2446.84     33.93 o 
   1  16   3       41.70       15.64     26.17 o 
   2  16   3      154.11       46.49     23.33 o 
   3  16   3      185.80      123.36     23.97 o 
   4  16   3     1376.78     1495.14     31.15 o 
   5  16   3      472.20      403.51     24.04 o 
   6  16   3     4207.69     4084.77     55.82 o 
   7  16   3       10.12        0.34     26.12 o 
   8  16   3     2779.42     2538.97     30.39 o 
   9  16   3      714.98      694.22     27.25 o 
  10  16   3     3783.64     4072.96     56.69 o 
  11  16   3     1108.71     1069.99     28.47 o 
  12  16   3      574.89      457.51     31.56 o 
  13  16   3       38.10       59.19     29.49 o 
  14  16   3     2091.05     2216.91     83.47 o 
  15  16   3     1325.36     1269.03     53.62 o 
  16  16   3     3926.88     4179.45     79.75 o 
  17  16   3      102.91      117.10     32.90 o 
  18  16   3     2095.01     2214.00     39.96 o 
  19  16   3      670.66      682.23     40.40 o 
  20  16   3     1090.03      922.54     49.98 o 
  21  16   3      550.28      733.78     68.45 o 
  22  16   3      643.53      633.76     40.20 o 
 -21  17   3        0.32       -9.91     25.94 o 
 -20  17   3      310.09      297.16     33.15 o 
 -19  17   3      320.30      318.69     31.83 o 
 -18  17   3        7.89      -34.31     34.31 o 
 -17  17   3     1184.26     1250.25     52.88 o 
 -16  17   3      102.03       98.33     32.54 o 
 -15  17   3      393.16      444.65     34.69 o 
 -14  17   3     2133.91     1935.30     51.18 o 
 -13  17   3      460.03      485.71     46.77 o 
 -12  17   3     1504.08     1562.97     40.68 o 
 -11  17   3      165.88      139.22     36.57 o 
 -10  17   3       76.25      101.91     36.57 o 
  -9  17   3       34.61      -27.58     32.77 o 
  -8  17   3      126.34      265.55     35.93 o 
  -7  17   3     1067.46     1179.73     41.97 o 
  -6  17   3      102.07       81.23     36.99 o 
  -5  17   3     3312.54     3470.54     44.60 o 
  -4  17   3     2558.93     2594.66     41.52 o 
  -3  17   3      441.57      464.25     34.96 o 
  -2  17   3     1529.78     1491.70     37.66 o 
  -1  17   3      665.83      710.55     35.87 o 
   0  17   3      493.77      443.96     34.02 o 
   1  17   3     3856.80     4130.20     75.22 o 
   2  17   3      798.93      762.96     30.30 o 
   3  17   3       86.64       73.91     24.27 o 
   4  17   3     3955.22     3618.26     59.04 o 
   5  17   3     2113.51     2182.98     46.06 o 
   6  17   3     1793.62     1584.54     37.05 o 
   7  17   3     4694.28     5027.62     76.23 o 
   8  17   3      556.57      592.10     34.40 o 
   9  17   3        1.55        1.43     24.58 o 
  10  17   3      165.77      131.55     25.17 o 
  11  17   3      150.12      186.40     26.36 o 
  12  17   3     5657.60     5476.96     92.01 o 
  13  17   3      762.28      948.42     29.79 o 
  14  17   3     5159.57     5156.74     88.15 o 
  15  17   3        0.48       74.28     31.36 o 
  16  17   3      317.36      222.90     29.96 o 
  17  17   3     1021.61     1245.92     33.27 o 
  18  17   3      297.11      358.51     27.33 o 
  19  17   3      188.64      217.73     30.63 o 
  20  17   3      251.57      213.62     34.25 o 
  21  17   3      409.34      378.51     64.43 o 
 -20  18   3        0.19      -36.24     39.86 o 
 -19  18   3     1035.44     1141.81     28.82 o 
 -18  18   3        3.58       24.16     38.57 o 
 -17  18   3      631.62      410.94     43.71 o 
 -16  18   3      197.73      306.11     46.03 o 
 -15  18   3     1465.25     1570.08     44.02 o 
 -14  18   3       96.70      166.36     40.36 o 
 -13  18   3     2429.97     2617.92     58.12 o 
 -12  18   3      483.36      613.32     48.16 o 
 -11  18   3       76.61      130.34     36.37 o 
 -10  18   3       15.82      -14.95     37.31 o 
  -9  18   3     2318.67     2442.65     49.37 o 
  -8  18   3     4337.00     4486.68     76.69 o 
  -7  18   3        2.14        1.57     39.35 o 
  -6  18   3     2929.73     2854.33     63.16 o 
  -5  18   3       46.88       52.47     39.76 o 
  -4  18   3     2391.32     2912.52     47.61 o 
  -3  18   3      640.08      564.67     36.62 o 
  -2  18   3      464.47      366.81     36.24 o 
  -1  18   3        0.36      -25.35     34.72 o 
   0  18   3      410.45      360.13     35.87 o 
   1  18   3      278.51      281.93     35.06 o 
   2  18   3     2094.77     2273.46     63.27 o 
   3  18   3      155.23       94.30     26.37 o 
   4  18   3      135.34      132.29     24.97 o 
   5  18   3      126.60      142.84     28.41 o 
   6  18   3     7556.44     7557.07     68.57 o 
   7  18   3      292.87      212.51     33.57 o 
   8  18   3       18.39        2.59     31.94 o 
   9  18   3       30.60      -30.91     30.91 o 
  10  18   3        8.14      -10.90     31.27 o 
  11  18   3     1424.36     1199.45     31.54 o 
  12  18   3       16.65       24.76     25.61 o 
  13  18   3      238.01      168.41     25.10 o 
  14  18   3      169.85      269.97     28.36 o 
  15  18   3       63.23       29.42     27.72 o 
  16  18   3     1140.39     1147.65     31.36 o 
  17  18   3      161.89       80.53     24.42 o 
  18  18   3      352.35      363.72     24.90 o 
  19  18   3      924.28      993.10     24.90 o 
  20  18   3      125.54       32.21     48.32 o 
 -19  19   3      236.79      177.17     48.32 o 
 -18  19   3       45.16      -20.66     33.90 o 
 -17  19   3      875.25      996.66     43.24 o 
 -16  19   3       84.99      161.39     40.11 o 
 -15  19   3     1274.86     1299.39     39.96 o 
 -14  19   3     1045.39     1101.85     41.56 o 
 -13  19   3      242.65      238.69     40.51 o 
 -12  19   3     1263.46     1360.04     46.26 o 
 -11  19   3      584.52      674.47     34.96 o 
 -10  19   3      218.77      392.77     34.96 o 
  -9  19   3      349.02      404.67     36.90 o 
  -8  19   3     3127.26     3331.77     61.23 o 
  -7  19   3       33.27       61.57     34.58 o 
  -6  19   3     5984.63     6568.72    123.74 o 
  -5  19   3      575.07      769.94     42.40 o 
  -4  19   3     3014.51     3808.85     51.19 o 
  -3  19   3      611.99      558.46     42.31 o 
  -2  19   3     3617.33     4133.74     78.63 o 
  -1  19   3     2325.47     2610.48     42.98 o 
   0  19   3     2372.80     2555.20     61.23 o 
   1  19   3     3790.29     4206.82     84.05 o 
   2  19   3     2562.62     2478.44     44.40 o 
   3  19   3     5984.26     5743.09    155.87 o 
   4  19   3        3.43       67.61     33.13 o 
   5  19   3     2826.15     3137.94     85.65 o 
   6  19   3       46.19       68.99     31.24 o 
   7  19   3     1180.91     1212.36     34.34 o 
   8  19   3       99.73      102.46     30.19 o 
   9  19   3     2382.65     2435.05     70.99 o 
  10  19   3      148.85      185.80     30.24 o 
  11  19   3      411.08      432.70     28.62 o 
  12  19   3      350.86      349.34     27.79 o 
  13  19   3      513.77      553.65     30.61 o 
  14  19   3      279.30      207.80     25.46 o 
  15  19   3      414.40      545.05     26.48 o 
  16  19   3      325.56      373.65     24.35 o 
  17  19   3      300.52      327.02     23.57 o 
  18  19   3       22.50      -13.09     39.15 o 
 -17  20   3        0.62       -2.97     30.75 o 
 -16  20   3      170.53      206.31     35.43 o 
 -15  20   3       51.61       35.50     36.84 o 
 -14  20   3     1832.31     1885.22     67.42 o 
 -13  20   3       69.84      133.67     35.65 o 
 -12  20   3     1617.72     1731.51     44.02 o 
 -11  20   3      238.84      287.53     39.23 o 
 -10  20   3        2.74      -28.26     30.98 o 
  -9  20   3      382.39      470.19     36.01 o 
  -8  20   3        5.87        5.57     36.01 o 
  -7  20   3      412.59      441.01     32.87 o 
  -6  20   3     4173.99     4363.31     60.03 o 
  -5  20   3       41.32       75.88     36.01 o 
  -4  20   3      479.62      614.96     42.97 o 
  -3  20   3       58.58      -13.67     38.18 o 
  -2  20   3     1060.05      908.80     41.84 o 
  -1  20   3      319.70      372.69     39.56 o 
   0  20   3     2069.61     2268.77     59.37 o 
   1  20   3     1170.69     1125.61     52.16 o 
   2  20   3      297.76      281.85     31.86 o 
   3  20   3      745.60      958.29     38.99 o 
   4  20   3      568.63      435.23     42.72 o 
   5  20   3      504.51      456.63     42.92 o 
   6  20   3       10.21       30.33     33.45 o 
   7  20   3     3755.03     4306.30     90.67 o 
   8  20   3      590.25      624.22     36.65 o 
   9  20   3      401.23      369.71     31.20 o 
  10  20   3      132.38       76.09     28.18 o 
  11  20   3      213.17      167.05     27.03 o 
  12  20   3      213.61      242.32     27.48 o 
  13  20   3     1354.18     1500.24     40.68 o 
  14  20   3      125.51      233.55     24.90 o 
  15  20   3      900.36      863.87     33.90 o 
  16  20   3      128.75       37.90     24.53 o 
 -16  21   3        4.00      -48.32     48.32 o 
 -15  21   3       16.61       23.46     33.90 o 
 -14  21   3       10.84       44.69     29.18 o 
 -13  21   3     1323.88     1402.18     37.45 o 
 -12  21   3       49.38       31.99     34.31 o 
 -11  21   3       27.23      -31.59     36.19 o 
 -10  21   3       19.52       -7.19     29.60 o 
  -9  21   3        4.35       32.90     29.87 o 
  -8  21   3      124.84      148.79     31.94 o 
  -7  21   3      404.12      362.30     36.60 o 
  -6  21   3       41.26       59.77     29.09 o 
  -5  21   3      861.27      911.74     33.87 o 
  -4  21   3       20.94       53.50     34.92 o 
  -3  21   3     1510.42     1316.25     39.71 o 
  -2  21   3        0.01       52.33     36.43 o 
  -1  21   3     1955.14     2241.15     74.66 o 
   0  21   3      388.87      274.97     39.58 o 
   1  21   3      361.53      393.79     31.29 o 
   2  21   3        0.19        6.71     27.62 o 
   3  21   3      790.43      641.47     42.14 o 
   4  21   3      559.92      528.96     34.21 o 
   5  21   3      497.85      454.59     57.79 o 
   6  21   3      289.61      360.20     37.36 o 
   7  21   3     1023.07     1107.18     40.32 o 
   8  21   3       12.94       22.27     32.66 o 
   9  21   3        0.47      -10.75     32.04 o 
  10  21   3       51.72       59.99     29.31 o 
  11  21   3       14.32      -29.83     29.83 o 
  12  21   3      120.51       28.19     27.33 o 
  13  21   3      605.45      580.37     31.88 o 
  14  21   3        0.38       22.32     22.49 o 
  15  21   3      337.39      330.19     48.32 o 
 -14  22   3     1029.82      842.91     64.43 o 
 -13  22   3      227.96      289.27     27.75 o 
 -12  22   3      276.25      345.97     29.18 o 
 -11  22   3       64.28       34.50     29.18 o 
 -10  22   3      139.43      177.71     32.43 o 
  -9  22   3      453.93      494.33     29.14 o 
  -8  22   3      322.75      274.38     29.01 o 
  -7  22   3      194.39      223.60     29.46 o 
  -6  22   3      286.21      358.81     27.69 o 
  -5  22   3       10.36       -2.74     43.22 o 
  -4  22   3     1317.28     1475.25     62.05 o 
  -3  22   3     1209.81     1329.16     49.16 o 
  -2  22   3       92.88       97.83     32.79 o 
  -1  22   3     2041.51     2007.00     40.06 o 
   0  22   3       38.32       87.46     27.13 o 
   1  22   3     1589.54     1855.77     38.62 o 
   2  22   3        2.05      -17.02     31.00 o 
   3  22   3       67.08      131.94     31.20 o 
   4  22   3       49.65       20.18     34.56 o 
   5  22   3        4.84      -32.04     32.04 o 
   6  22   3      353.10      229.03     39.38 o 
   7  22   3      397.30      349.36     32.04 o 
   8  22   3       54.47       32.69     29.83 o 
   9  22   3      708.69      885.12     32.94 o 
  10  22   3      218.19      141.66     26.03 o 
  11  22   3      165.48      171.17     25.00 o 
  12  22   3       83.38       55.90     28.33 o 
  13  22   3     1164.84     1095.25     64.43 o 
 -11  23   3      394.18      383.39     32.21 o 
 -10  23   3      665.26      683.50     32.55 o 
  -9  23   3      382.31      390.82     29.18 o 
  -8  23   3      253.45      238.97     23.16 o 
  -7  23   3      599.51      589.51     33.99 o 
  -6  23   3        0.96       -0.18     25.27 o 
  -5  23   3     2134.00     2356.84     58.04 o 
  -4  23   3        0.17        1.05     24.87 o 
  -3  23   3     1096.03     1000.84     25.22 o 
  -2  23   3       53.85      109.61     23.13 o 
  -1  23   3     3262.74     3400.69    116.82 o 
   0  23   3      383.21      311.71     29.91 o 
   1  23   3     2295.72     2421.29     40.85 o 
   2  23   3      774.35      918.24     68.47 o 
   3  23   3     1637.49     1810.80     37.45 o 
   4  23   3      779.50      599.70     33.33 o 
   5  23   3     1267.70     1505.40     34.02 o 
   6  23   3        4.84       33.78     27.87 o 
   7  23   3      648.34      714.45     36.03 o 
   8  23   3       24.85       58.84     28.12 o 
   9  23   3      734.62      744.31     28.45 o 
  10  23   3        6.38       48.32     39.86 o 
  11  23   3      193.23      322.13     48.32 o 
  -8  24   3      226.14      257.71     64.43 o 
  -7  24   3        7.75        6.42     27.89 o 
  -6  24   3      192.72       73.99     19.04 o 
  -5  24   3        1.62      -19.81     19.81 o 
  -4  24   3      257.98      384.11     19.67 o 
  -3  24   3       91.28       58.47     19.40 o 
  -2  24   3      554.96      399.45     31.21 o 
  -1  24   3        2.95       39.23     21.18 o 
   0  24   3      523.83      504.25     30.11 o 
   1  24   3      346.52      384.28     25.49 o 
   2  24   3     1023.47     1149.93     40.68 o 
   3  24   3       23.78       63.63     26.61 o 
   4  24   3        0.48      -23.64     23.64 o 
   5  24   3      267.34      240.92     45.56 o 
   6  24   3       26.33       14.36     42.17 o 
   7  24   3      270.64      227.69     60.40 o 
   8  24   3       50.70       40.27     39.86 o 
   1  25   3     1519.94     1449.60     64.43 o 
 -29   0   4     1113.52     1071.09     64.43 o 
 -28   0   4      783.11      908.23     48.32 o 
 -27   0   4       11.17      143.54     48.15 o 
 -26   0   4     1908.13     2078.42    124.83 o 
 -25   0   4        5.68      120.80     59.59 o 
 -24   0   4      155.02      213.49     50.29 o 
 -23   0   4      164.36       85.01     34.76 o 
 -22   0   4     5497.53     5865.91    179.60 o 
 -21   0   4       26.80      -25.04     53.36 o 
 -20   0   4     2746.30     2672.52     52.69 o 
 -19   0   4      821.78     1120.80     41.08 o 
 -18   0   4     5542.36     6423.33    168.18 o 
 -17   0   4      108.51       16.76     49.20 o 
 -16   0   4     3616.90     4336.50     56.37 o 
 -15   0   4     3013.67     3035.03     43.75 o 
 -14   0   4     2109.83     1776.05     44.68 o 
 -13   0   4        7.08       60.89     27.12 o 
 -12   0   4     2535.00     2230.96     55.09 o 
 -11   0   4    10746.46    10608.94    124.83 o 
 -10   0   4     7772.64     8970.24   1115.39 o 
  -9   0   4     3058.51     2784.44    136.91 o 
  -8   0   4     5772.77     4723.69    185.23 o 
  -7   0   4      436.50      518.98     48.32 o 
  -6   0   4      351.04      537.01     68.45 o 
  -5   0   4    19773.95    18329.91    632.19 o 
  -4   0   4    93528.45    98259.60   2323.38 o 
  -3   0   4    19659.03    19046.59    116.63 o 
  -2   0   4   307720.25   318702.34   2633.44 o 
  -1   0   4      762.96      700.64     72.48 o 
   0   0   4   793260.56   805332.69   4187.73 o 
   1   0   4    16138.30    15061.72    652.32 o 
   2   0   4    93029.44    97501.63    370.45 o 
   3   0   4      196.26      153.01     56.37 o 
   4   0   4    10460.87     9752.58    128.85 o 
   5   0   4      421.36      692.59     64.43 o 
   6   0   4    12859.30    11757.86    136.91 o 
   7   0   4      539.44      281.87     56.37 o 
   8   0   4     2070.55     1948.91     64.43 o 
   9   0   4     1753.68     1668.15     42.43 o 
  10   0   4    16283.98    13350.93    299.56 o 
  11   0   4      449.20      416.95     27.12 o 
  12   0   4      472.71      386.68     24.15 o 
  13   0   4     4078.74     3339.15     48.47 o 
  14   0   4    12122.62    12794.48     55.66 o 
  15   0   4     9258.97     8845.85    130.19 o 
  16   0   4    12832.30    11244.98    162.65 o 
  17   0   4     1703.20     1940.20     87.18 o 
  18   0   4        7.42       16.11     80.53 o 
  19   0   4     2891.40     2931.41    104.69 o 
  20   0   4     2309.79     2504.58    112.75 o 
  21   0   4        1.43       32.21     96.64 o 
  22   0   4    11169.04    12047.78    169.12 o 
  23   0   4      196.82       96.64     96.64 o 
  24   0   4     1628.30     2262.98    112.75 o 
  25   0   4      319.93      410.72     96.64 o 
  26   0   4        0.26      -24.16     80.53 o 
  27   0   4      234.12      257.71     72.48 o 
  28   0   4      467.54      450.99     64.43 o 
  29   0   4      334.60      587.89     64.43 o 
 -29   1   4       80.95      182.95     39.86 o 
 -28   1   4        0.26       69.26     34.87 o 
 -27   1   4      174.60      245.41     35.57 o 
 -26   1   4       87.00      138.25     38.86 o 
 -25   1   4       26.32       80.37     42.92 o 
 -24   1   4       23.95       -7.88     29.46 o 
 -23   1   4      120.04       55.12     27.31 o 
 -22   1   4     2977.40     2776.66     72.55 o 
 -21   1   4      873.80      856.16     34.23 o 
 -20   1   4     2155.65     1962.33     54.22 o 
 -19   1   4      135.14       45.92     25.21 o 
 -18   1   4     1071.95     1058.77     28.11 o 
 -17   1   4     2186.40     2127.67     42.86 o 
 -16   1   4       77.16       22.48     22.90 o 
 -15   1   4      708.87      611.31     39.51 o 
 -14   1   4     4278.60     4283.62     63.63 o 
 -13   1   4      283.03      250.48     19.59 o 
 -12   1   4     6144.76     6295.66     79.52 o 
 -11   1   4      275.35      310.40     24.16 o 
 -10   1   4    17194.83    16651.76    906.03 o 
  -9   1   4     1631.80     1424.99     91.83 o 
  -8   1   4    16829.86    15034.82    105.23 o 
  -7   1   4       27.01       31.06     27.33 o 
  -6   1   4    11587.80    10119.47     91.11 o 
  -5   1   4     6521.06     5755.21     86.63 o 
  -4   1   4    17818.81    16882.34    206.30 o 
  -3   1   4    12766.85    11484.24    161.39 o 
  -2   1   4   131220.52   130243.00    304.62 o 
  -1   1   4      849.18      757.03     35.16 o 
   0   1   4    13933.42    14575.50     49.18 o 
   1   1   4     3623.76     3609.59     46.01 o 
   2   1   4     3548.41     3764.57     42.79 o 
   3   1   4     7553.70     7675.11    354.35 o 
   4   1   4       59.90       48.94     21.03 o 
   5   1   4      195.95      234.22     20.99 o 
   6   1   4      597.33      759.79     27.23 o 
   7   1   4        0.58       32.21     34.17 o 
   8   1   4     6871.42     6790.00     88.97 o 
   9   1   4        0.61       -7.56     19.52 o 
  10   1   4     1402.26     1334.32     40.22 o 
  11   1   4        2.99       48.81     19.18 o 
  12   1   4     1277.35     1182.13     18.22 o 
  13   1   4      541.84      517.92     16.47 o 
  14   1   4     4194.52     4642.30     59.02 o 
  15   1   4      183.33      250.47     27.72 o 
  16   1   4     6751.44     6871.42     56.11 o 
  17   1   4     1779.57     1642.99     31.56 o 
  18   1   4      256.47      360.58     33.50 o 
  19   1   4       53.11       48.20     43.75 o 
  20   1   4     2332.18     2735.40     76.72 o 
  21   1   4      515.23      502.66     71.01 o 
  22   1   4     1903.18     2192.71    116.77 o 
  23   1   4      555.29      407.69     68.33 o 
  24   1   4      932.33      986.23     71.01 o 
  25   1   4      127.55        4.03     62.64 o 
  26   1   4      992.57     1160.18     62.64 o 
  27   1   4      194.97      108.72     68.45 o 
  28   1   4     1191.37     1106.19     56.37 o 
  29   1   4       72.55       92.61     39.86 o 
 -29   2   4      259.39      397.60     52.35 o 
 -28   2   4      594.09      718.75     51.72 o 
 -27   2   4      171.93      276.51     34.79 o 
 -26   2   4     1334.60     1379.32     42.92 o 
 -25   2   4      125.13      137.05     33.75 o 
 -24   2   4      675.16      628.10     55.22 o 
 -23   2   4       38.64      -14.51     32.05 o 
 -22   2   4      199.00      376.10     38.99 o 
 -21   2   4      340.14      223.91     31.07 o 
 -20   2   4     2317.67     2178.73     47.98 o 
 -19   2   4      489.25      522.55     31.98 o 
 -18   2   4     3294.96     3014.21     79.51 o 
 -17   2   4       77.34       12.60     22.95 o 
 -16   2   4     1614.23     1595.10     44.65 o 
 -15   2   4      151.48      171.90     18.50 o 
 -14   2   4     2269.38     2196.15     39.59 o 
 -13   2   4        4.88        2.59     15.75 o 
 -12   2   4     2794.21     3039.34     48.50 o 
 -11   2   4      117.54       60.82     16.77 o 
 -10   2   4     7446.90     7398.93    295.76 o 
  -9   2   4     1594.78     1453.96     52.72 o 
  -8   2   4      665.98      545.13     22.96 o 
  -7   2   4        4.76       32.54     22.30 o 
  -6   2   4     7792.76     8372.33    140.93 o 
  -5   2   4     2366.28     2044.10     81.37 o 
  -4   2   4    31809.23    32777.23    414.75 o 
  -3   2   4     4713.19     4147.83     93.38 o 
  -2   2   4    64719.27    67196.46    204.06 o 
  -1   2   4     1013.50     1056.28     44.50 o 
   0   2   4     8974.61     8976.35    293.95 o 
   1   2   4     2450.60     2294.26     66.66 o 
   2   2   4    54669.11    53238.93    393.31 o 
   3   2   4     4532.63     4230.78     70.10 o 
   4   2   4    14754.81    14106.52    108.88 o 
   5   2   4      194.19      171.87     28.33 o 
   6   2   4     2446.71     2526.49     59.28 o 
   7   2   4        0.32        7.16     21.09 o 
   8   2   4    15778.41    15710.69    279.86 o 
   9   2   4     3458.79     3138.81     38.93 o 
  10   2   4     7909.55     8288.46     90.88 o 
  11   2   4      265.83      323.06     21.84 o 
  12   2   4      340.21      396.65     18.64 o 
  13   2   4      117.23      124.52     19.28 o 
  14   2   4       18.27       25.03     19.28 o 
  15   2   4      775.20      581.49     29.31 o 
  16   2   4     1155.56     1352.56     32.54 o 
  17   2   4       32.49       19.43     27.79 o 
  18   2   4     3645.90     3722.40     64.57 o 
  19   2   4      284.71      321.32     48.40 o 
  20   2   4     8720.57     9707.21    169.12 o 
  21   2   4     1073.26     1169.64     54.50 o 
  22   2   4      622.42      591.35     50.72 o 
  23   2   4       17.13      -49.94     49.94 o 
  24   2   4      912.43     1041.68     71.01 o 
  25   2   4      411.98      407.05     62.64 o 
  26   2   4       20.14        8.05     56.95 o 
  27   2   4     1642.58     1699.40     62.64 o 
  28   2   4      401.62      299.93     45.56 o 
  29   2   4      396.36      314.91     39.86 o 
 -29   3   4        0.32      216.22     56.37 o 
 -28   3   4      781.85      916.32     36.61 o 
 -27   3   4      211.87      159.13     37.80 o 
 -26   3   4       47.05      120.22     33.88 o 
 -25   3   4      756.10      824.45     43.01 o 
 -24   3   4     1545.88     1601.62     41.57 o 
 -23   3   4       66.18       40.05     28.17 o 
 -22   3   4      349.58      286.43     34.82 o 
 -21   3   4     1575.68     1478.00     63.24 o 
 -20   3   4     2256.18     2081.73     39.72 o 
 -19   3   4       34.55       12.06     31.71 o 
 -18   3   4     1535.31     1629.54     50.84 o 
 -17   3   4      325.20      266.11     30.54 o 
 -16   3   4       29.47      142.34     28.03 o 
 -15   3   4     2924.88     2896.10     66.63 o 
 -14   3   4      200.32      174.70     16.42 o 
 -13   3   4      659.26      588.52     27.71 o 
 -12   3   4     1902.21     1953.66     38.41 o 
 -11   3   4       22.72        2.26     15.84 o 
 -10   3   4    12264.23    13120.20    521.69 o 
  -9   3   4     2232.93     1882.27     45.04 o 
  -8   3   4      730.11      745.86     28.33 o 
  -7   3   4     1200.95     1122.95     49.98 o 
  -6   3   4     7641.24     7895.83    132.64 o 
  -5   3   4     1199.98     1384.11     36.77 o 
  -4   3   4      786.20      760.23     22.81 o 
  -3   3   4     8371.23     8300.64    226.67 o 
  -2   3   4    12005.58    12985.38    238.37 o 
  -1   3   4     2979.06     2836.72     87.78 o 
   0   3   4    17324.23    18249.08    314.08 o 
   1   3   4       16.76       31.27     18.51 o 
   2   3   4      750.20      578.25     17.94 o 
   3   3   4     3069.75     3017.63     45.34 o 
   4   3   4     3213.65     2581.42     40.89 o 
   5   3   4     2144.36     2060.28     29.28 o 
   6   3   4    26394.04    25504.49    376.62 o 
   7   3   4     1190.52     1064.37     55.97 o 
   8   3   4     4066.98     4018.49     41.08 o 
   9   3   4       28.38       30.13     14.21 o 
  10   3   4     4128.01     4000.42     52.51 o 
  11   3   4     2029.08     2554.83     51.34 o 
  12   3   4     1272.39     1272.41     46.82 o 
  13   3   4     1733.86     1325.65     24.04 o 
  14   3   4     1237.65     1421.52     32.65 o 
  15   3   4      137.71      142.09     23.28 o 
  16   3   4      717.51      783.96     26.64 o 
  17   3   4        3.43       27.05     31.36 o 
  18   3   4     9774.35    10070.21    128.46 o 
  19   3   4     1153.40     1064.37     34.96 o 
  20   3   4        2.23       39.82     35.00 o 
  21   3   4      122.01       63.32     47.39 o 
  22   3   4      198.04      101.35     37.29 o 
  23   3   4        0.29      -46.50     46.50 o 
  24   3   4        0.76      -60.40     62.64 o 
  25   3   4      174.84      102.39     59.59 o 
  26   3   4      102.22      109.78     53.87 o 
  27   3   4       68.76       87.64     52.35 o 
  28   3   4       63.62       74.63     42.43 o 
  29   3   4       48.12       40.27     39.86 o 
 -28   4   4       46.50      228.61     64.43 o 
 -27   4   4        4.82       58.85     30.94 o 
 -26   4   4       27.98       33.87     37.20 o 
 -25   4   4      174.94       27.99     38.44 o 
 -24   4   4      430.02      450.73     34.92 o 
 -23   4   4      181.75      232.67     41.28 o 
 -22   4   4     3025.59     3490.11     95.33 o 
 -21   4   4       56.97        5.33     31.29 o 
 -20   4   4        6.97       -9.29     28.15 o 
 -19   4   4       93.60       76.34     28.49 o 
 -18   4   4      210.28      162.29     31.71 o 
 -17   4   4        0.17      -30.17     30.17 o 
 -16   4   4     3045.62     2792.67     51.02 o 
 -15   4   4       51.14       -2.03     26.55 o 
 -14   4   4       17.22       -5.33     23.70 o 
 -13   4   4      156.05      119.51     16.62 o 
 -12   4   4      423.93      588.98     16.62 o 
 -11   4   4      251.84      231.90     14.14 o 
 -10   4   4      805.03      740.62     19.24 o 
  -9   4   4        1.07      -15.14     22.30 o 
  -8   4   4    40187.64    40780.21    351.04 o 
  -7   4   4      924.47      811.54     20.38 o 
  -6   4   4     1082.91     1115.55     31.26 o 
  -5   4   4      178.32      198.93     18.52 o 
  -4   4   4    14545.82    14355.02    122.43 o 
  -3   4   4      244.63      284.31     24.97 o 
  -2   4   4     3516.56     3158.51     49.29 o 
  -1   4   4     3134.78     2958.88     60.87 o 
   0   4   4      551.55      590.50     25.14 o 
   1   4   4        7.49        7.41     21.64 o 
   2   4   4    15878.60    17033.84    148.99 o 
   3   4   4       50.80       17.72     12.64 o 
   4   4   4     9255.48     8830.16    117.95 o 
   5   4   4     1164.69      970.95     37.50 o 
   6   4   4      123.41      177.14     23.35 o 
   7   4   4     1188.59     1098.21     32.51 o 
   8   4   4     2347.98     2405.74     24.67 o 
   9   4   4     3950.30     4162.61     63.63 o 
  10   4   4    12246.05    13379.23     71.02 o 
  11   4   4      153.73      165.93     17.51 o 
  12   4   4     2230.71     2342.34     56.42 o 
  13   4   4      730.56      612.67     22.13 o 
  14   4   4     9415.92    10118.80    105.05 o 
  15   4   4       45.48       35.78     23.28 o 
  16   4   4     3161.88     3322.21     47.48 o 
  17   4   4      547.68      530.76     27.40 o 
  18   4   4      240.40      184.72     34.44 o 
  19   4   4      632.15      547.35     29.98 o 
  20   4   4       47.76       -3.60     28.29 o 
  21   4   4      391.40      333.80     39.22 o 
  22   4   4      694.00      661.79     40.73 o 
  23   4   4      515.26      510.26     43.01 o 
  24   4   4      123.36      135.67     42.67 o 
  25   4   4      912.27      766.91     43.75 o 
  26   4   4     1661.02     1675.41     92.61 o 
  27   4   4       47.07       36.24     45.56 o 
  28   4   4      110.90      197.39     39.86 o 
 -28   5   4      728.50      743.73     25.57 o 
 -27   5   4        0.28       47.55     37.42 o 
 -26   5   4      166.22       94.94     41.85 o 
 -25   5   4      444.38      392.23     37.70 o 
 -24   5   4       63.28       32.00     33.45 o 
 -23   5   4      187.88      181.75     32.60 o 
 -22   5   4      339.45      386.25     32.65 o 
 -21   5   4      318.94      375.60     44.42 o 
 -20   5   4      240.08      317.94     29.77 o 
 -19   5   4        0.59        7.45     28.49 o 
 -18   5   4      275.70      319.52     28.19 o 
 -17   5   4      673.76      547.63     28.29 o 
 -16   5   4      460.85      366.43     26.88 o 
 -15   5   4       18.41      -21.28     23.60 o 
 -14   5   4     1373.06     1593.30     28.54 o 
 -13   5   4        2.91      -18.34     18.34 o 
 -12   5   4      148.81       68.85     17.18 o 
 -11   5   4      865.56      708.45     18.99 o 
 -10   5   4     7140.63     6711.28     58.33 o 
  -9   5   4        0.82       22.06     14.49 o 
  -8   5   4     4709.30     5294.60     84.04 o 
  -7   5   4      659.57      661.63     23.85 o 
  -6   5   4     1151.04     1302.64     42.62 o 
  -5   5   4      555.03      575.10     22.06 o 
  -4   5   4    16680.98    17797.12    162.74 o 
  -3   5   4        9.76       20.24     26.12 o 
  -2   5   4    31525.14    32054.51    289.92 o 
  -1   5   4      106.75      135.46     27.33 o 
   0   5   4      151.93      169.32     39.58 o 
   1   5   4     2016.51     2200.97     53.72 o 
   2   5   4     2767.20     2841.06     46.88 o 
   3   5   4      360.61      241.98     19.76 o 
   4   5   4       36.04      100.28     13.00 o 
   5   5   4       32.80       30.18     26.60 o 
   6   5   4     9151.50     9090.91    112.88 o 
   7   5   4     5909.42     5977.03     59.74 o 
   8   5   4    26378.20    29061.79    145.86 o 
   9   5   4       96.68      101.65     13.54 o 
  10   5   4     4951.14     4965.94     57.15 o 
  11   5   4     4052.81     3699.10     43.69 o 
  12   5   4      353.11      337.45     19.26 o 
  13   5   4      465.02      301.02     20.12 o 
  14   5   4     4712.23     5086.49    116.20 o 
  15   5   4       12.77       -1.35     22.82 o 
  16   5   4     1060.35      944.98     26.65 o 
  17   5   4      437.13      345.00     25.63 o 
  18   5   4     1395.20     1302.41     36.76 o 
  19   5   4       24.27       -3.83     28.84 o 
  20   5   4      499.04      577.23     31.79 o 
  21   5   4      153.51      177.91     31.13 o 
  22   5   4      764.07      684.16     39.85 o 
  23   5   4        2.68      -15.97     46.03 o 
  24   5   4      194.84      145.82     44.78 o 
  25   5   4      193.01      315.40     41.33 o 
  26   5   4      854.08      748.75     40.11 o 
  27   5   4       48.37      -35.43     42.43 o 
  28   5   4      498.24      512.18     39.86 o 
 -28   6   4      166.68      219.25     68.45 o 
 -27   6   4      432.01      423.70     34.87 o 
 -26   6   4      167.17      261.09     45.33 o 
 -25   6   4      229.22      296.39     35.09 o 
 -24   6   4      218.03      264.36     44.58 o 
 -23   6   4      988.19     1120.32     41.97 o 
 -22   6   4      149.93      191.06     34.41 o 
 -21   6   4      425.42      510.98     38.96 o 
 -20   6   4     2664.49     2716.35     52.11 o 
 -19   6   4     1043.61      972.35     39.80 o 
 -18   6   4      809.31      690.52     29.03 o 
 -17   6   4      111.75      120.77     27.61 o 
 -16   6   4      793.69      852.63     39.04 o 
 -15   6   4      883.82      860.96     35.65 o 
 -14   6   4      471.03      363.64     22.30 o 
 -13   6   4      377.76      265.21     22.45 o 
 -12   6   4       84.82      136.39     16.55 o 
 -11   6   4      283.52      310.75     15.44 o 
 -10   6   4     4474.26     4378.01     45.99 o 
  -9   6   4       82.79      104.40     14.65 o 
  -8   6   4     1848.96     1899.10     47.18 o 
  -7   6   4        2.70       -1.87     20.68 o 
  -6   6   4    13104.92    12853.50    172.22 o 
  -5   6   4        7.50       -3.10     26.97 o 
  -4   6   4     8693.09     8844.35    132.88 o 
  -3   6   4       59.60       25.75     30.71 o 
  -2   6   4     5955.90     5789.92     68.44 o 
  -1   6   4     2663.25     2645.17     88.35 o 
   0   6   4    16107.63    16616.13    217.44 o 
   1   6   4      208.48      187.96     36.61 o 
   2   6   4    30683.71    31220.57    314.08 o 
   3   6   4     1085.56     1167.90     40.06 o 
   4   6   4       10.34       44.29     14.49 o 
   5   6   4     2712.55     2830.21    109.02 o 
   6   6   4     3714.61     2865.14     30.88 o 
   7   6   4       12.76        9.34     16.84 o 
   8   6   4    29119.66    28704.74    223.56 o 
   9   6   4     3586.78     3120.30     38.77 o 
  10   6   4      674.75      639.23     22.92 o 
  11   6   4      886.94      888.04     19.67 o 
  12   6   4      184.76      396.10     19.26 o 
  13   6   4        7.11      -15.57     19.67 o 
  14   6   4    12028.36    12630.69    136.26 o 
  15   6   4      568.35      327.99     24.02 o 
  16   6   4        8.68        4.98     25.10 o 
  17   6   4      294.84      344.51     25.54 o 
  18   6   4      420.84      381.15     27.00 o 
  19   6   4      144.72      110.85     24.90 o 
  20   6   4     3094.70     2817.57     43.76 o 
  21   6   4      610.63      540.30     33.24 o 
  22   6   4      318.89      304.72     36.50 o 
  23   6   4      277.68      290.80     44.78 o 
  24   6   4     1019.32      986.30     46.50 o 
  25   6   4       38.64       59.06     37.20 o 
  26   6   4      108.55       73.53     33.90 o 
  27   6   4       83.37       87.35     68.45 o 
 -27   7   4        3.45      -48.32     52.35 o 
 -26   7   4      955.68     1170.85     34.05 o 
 -25   7   4      338.13      349.36     34.05 o 
 -24   7   4     1713.37     1647.63     47.90 o 
 -23   7   4       15.42       47.26     32.79 o 
 -22   7   4     3075.59     3108.44     73.19 o 
 -21   7   4        1.46      -12.28     31.76 o 
 -20   7   4    10164.69    10104.24    286.52 o 
 -19   7   4      829.38      738.35     33.93 o 
 -18   7   4     7270.65     7011.27    132.66 o 
 -17   7   4      743.64      865.92     33.12 o 
 -16   7   4     8240.03     8100.87     67.97 o 
 -15   7   4       14.44       -2.87     23.02 o 
 -14   7   4    16950.79    17457.41     95.33 o 
 -13   7   4      243.56      216.60     20.26 o 
 -12   7   4     6999.72     6891.38     75.16 o 
 -11   7   4       68.26       98.84     14.59 o 
 -10   7   4       28.95       35.84     14.61 o 
  -9   7   4     1437.97     1464.28     21.49 o 
  -8   7   4     7207.26     8874.75     63.27 o 
  -7   7   4     5625.66     6555.26     53.45 o 
  -6   7   4      398.59      534.40     35.49 o 
  -5   7   4     2088.65     2094.51     61.27 o 
  -4   7   4     2887.11     2666.82     49.98 o 
  -3   7   4      116.79       73.29     30.00 o 
  -2   7   4     5670.72     6610.62    230.49 o 
  -1   7   4      330.59      317.91     37.92 o 
   0   7   4        2.45        3.96     36.61 o 
   1   7   4      420.63      324.97     44.33 o 
   2   7   4     2160.81     2183.64     52.10 o 
   3   7   4       97.49      138.30     34.11 o 
   4   7   4      103.25      117.90     30.89 o 
   5   7   4     4579.56     4244.06     87.64 o 
   6   7   4     1965.69     2396.79     46.21 o 
   7   7   4     1224.84     1109.48     23.97 o 
   8   7   4      939.07      940.73     19.46 o 
   9   7   4      102.88      140.84     17.70 o 
  10   7   4      850.41     1107.30     20.91 o 
  11   7   4       76.56       49.70     16.30 o 
  12   7   4      802.74      781.77     25.11 o 
  13   7   4      626.93      587.47     20.11 o 
  14   7   4    16306.27    17651.79     83.54 o 
  15   7   4        2.13        8.25     23.77 o 
  16   7   4     1637.15     1458.28     28.20 o 
  17   7   4      211.52      128.61     25.51 o 
  18   7   4     7443.27     7736.42    109.96 o 
  19   7   4       12.74        3.02     26.00 o 
  20   7   4    15341.82    15957.75    247.32 o 
  21   7   4      283.17      324.75     32.96 o 
  22   7   4    12264.34    12829.85    256.89 o 
  23   7   4      180.81      174.06     44.36 o 
  24   7   4     3290.73     3597.46     92.45 o 
  25   7   4        1.57       23.44     36.61 o 
  26   7   4     3487.47     3169.43     88.37 o 
  27   7   4      141.53      219.73     29.22 o 
  28   7   4     3397.14     3503.20     72.48 o 
 -27   8   4       54.72       52.04     48.32 o 
 -26   8   4     5018.07     5778.74     68.33 o 
 -25   8   4      190.97      176.30     30.71 o 
 -24   8   4     2594.64     2545.50     80.21 o 
 -23   8   4      392.17      449.15     33.27 o 
 -22   8   4      308.82      348.44     39.67 o 
 -21   8   4      143.54      143.41     30.96 o 
 -20   8   4     6391.72     6677.00    206.49 o 
 -19   8   4       79.66       52.22     30.75 o 
 -18   8   4     5680.28     5693.11    100.61 o 
 -17   8   4       50.39       14.75     29.34 o 
 -16   8   4      401.83      221.99     27.16 o 
 -15   8   4        0.18       12.61     23.53 o 
 -14   8   4     7626.32     7926.97     93.14 o 
 -13   8   4        2.37       11.44     19.91 o 
 -12   8   4      176.96      138.16     17.34 o 
 -11   8   4      373.92      416.90     16.57 o 
 -10   8   4     4226.76     4672.89     51.18 o 
  -9   8   4       19.92       15.07     16.65 o 
  -8   8   4    15049.94    16031.71    159.98 o 
  -7   8   4      912.50      830.99     21.26 o 
  -6   8   4     6311.49     6639.54    134.39 o 
  -5   8   4      192.83      215.73     29.63 o 
  -4   8   4     1239.99     2003.11     43.55 o 
  -3   8   4      506.20      409.81     37.84 o 
  -2   8   4      969.78     1122.13     40.73 o 
  -1   8   4     1276.58     1202.61     69.61 o 
   0   8   4     1084.81     1441.77     43.36 o 
   1   8   4      413.30      295.13     33.60 o 
   2   8   4     7204.75     7843.07    165.18 o 
   3   8   4      994.68     1208.11     68.43 o 
   4   8   4     1959.82     1730.33     33.18 o 
   5   8   4      445.35      447.73     20.69 o 
   6   8   4     4212.28     3722.73     41.21 o 
   7   8   4      318.21      364.88     17.85 o 
   8   8   4     4391.01     3992.28     63.72 o 
   9   8   4      435.45      478.22     19.88 o 
  10   8   4    12179.78    13210.37     83.27 o 
  11   8   4       28.22       64.52     16.20 o 
  12   8   4      704.78      599.38     22.12 o 
  13   8   4      987.73      945.40     28.54 o 
  14   8   4      254.26      317.05     20.97 o 
  15   8   4      228.31      245.35     21.90 o 
  16   8   4       91.34       68.90     24.30 o 
  17   8   4       60.32        0.01     25.13 o 
  18   8   4     1211.81     1153.41     44.69 o 
  19   8   4      416.38      380.14     29.07 o 
  20   8   4     3153.85     3396.41     76.91 o 
  21   8   4        2.50       23.03     30.66 o 
  22   8   4      485.41      441.75     37.04 o 
  23   8   4        0.73        6.71     49.67 o 
  24   8   4       49.00       35.97     50.24 o 
  25   8   4        0.45      -16.00     31.88 o 
  26   8   4     1583.92     1519.73     55.31 o 
  27   8   4       69.56       42.74     36.69 o 
 -27   9   4       20.98      -36.69     36.69 o 
 -26   9   4       89.92      211.76     39.86 o 
 -25   9   4     1456.18     1517.64     53.87 o 
 -24   9   4       33.64       52.35     51.25 o 
 -23   9   4       88.50       71.86     47.31 o 
 -22   9   4       29.01       77.40     35.57 o 
 -21   9   4       12.87       80.74     33.00 o 
 -20   9   4      264.68      345.26     31.36 o 
 -19   9   4     1056.49     1078.97     36.62 o 
 -18   9   4      341.81      288.62     31.94 o 
 -17   9   4        7.18       -9.25     30.01 o 
 -16   9   4        0.16       -6.85     25.73 o 
 -15   9   4     1342.33     1588.82     35.76 o 
 -14   9   4      128.00      188.59     35.06 o 
 -13   9   4     6495.26     6216.72     46.75 o 
 -12   9   4      414.70      325.97     23.22 o 
 -11   9   4      212.04      199.09     22.13 o 
 -10   9   4      187.47      200.12     20.66 o 
  -9   9   4     1148.95     1206.77     36.02 o 
  -8   9   4     1299.41     1449.57     27.02 o 
  -7   9   4      975.29      736.28     22.21 o 
  -6   9   4     1129.80     1399.47     32.84 o 
  -5   9   4      217.74      220.59     22.49 o 
  -4   9   4     2600.72     3221.60     69.06 o 
  -3   9   4     6108.29     6213.84     50.92 o 
  -2   9   4     9091.72    10381.25     78.27 o 
  -1   9   4      998.34     1108.96     36.81 o 
   0   9   4     7655.89     7847.53    102.64 o 
   1   9   4     2204.08     2218.56     30.59 o 
   2   9   4    11450.28    11756.48    148.32 o 
   3   9   4     1999.70     2027.18     38.42 o 
   4   9   4     2755.02     3150.38     26.67 o 
   5   9   4      182.20      182.42     18.04 o 
   6   9   4      116.14       89.24     17.21 o 
   7   9   4      239.20      221.64     14.97 o 
   8   9   4      852.87      879.51     17.18 o 
   9   9   4       15.45       33.55     15.60 o 
  10   9   4       62.98       23.38     18.75 o 
  11   9   4     1600.21     1367.94     25.55 o 
  12   9   4        4.98       18.50     20.33 o 
  13   9   4      297.44      413.16     32.41 o 
  14   9   4      170.79      130.92     30.92 o 
  15   9   4     1133.66     1110.69     26.18 o 
  16   9   4      651.54      695.13     24.26 o 
  17   9   4     1202.85      942.17     30.83 o 
  18   9   4      414.50      410.82     26.54 o 
  19   9   4        1.45       28.53     26.63 o 
  20   9   4       12.75       28.10     27.19 o 
  21   9   4      464.51      443.48     37.08 o 
  22   9   4       13.71        0.19     32.90 o 
  23   9   4        4.51       24.16     46.18 o 
  24   9   4       21.22      108.93     53.87 o 
  25   9   4        0.48      -12.08     45.56 o 
  26   9   4       96.99       92.61     39.86 o 
  27   9   4       12.35      -40.27     48.32 o 
 -26  10   4      159.41      225.05     52.35 o 
 -25  10   4       70.20       62.82     42.43 o 
 -24  10   4        1.94        4.03     51.25 o 
 -23  10   4       20.18        7.21     53.87 o 
 -22  10   4       89.97       88.59     59.59 o 
 -21  10   4       38.02      110.45     59.59 o 
 -20  10   4      761.93     1001.62    104.69 o 
 -19  10   4     1990.59     2291.82    140.93 o 
 -18  10   4     1878.41     2093.22    102.65 o 
 -17  10   4     1668.28     1739.79     92.95 o 
 -16  10   4     3468.35     3570.63     57.99 o 
 -15  10   4      539.46      528.41     42.62 o 
 -14  10   4     2972.35     3415.77     80.42 o 
 -13  10   4        9.84        5.26     29.60 o 
 -12  10   4     2689.30     2510.44     47.69 o 
 -11  10   4       57.67       55.93     22.97 o 
 -10  10   4     2471.03     2462.49     33.03 o 
  -9  10   4     2426.30     2638.25     55.70 o 
  -8  10   4        8.14       16.74     19.57 o 
  -7  10   4      172.62      168.32     19.57 o 
  -6  10   4     3325.85     3260.28     28.31 o 
  -5  10   4      697.85      601.10     21.04 o 
  -4  10   4     1715.92     2139.18     29.30 o 
  -3  10   4     8214.80     8369.14     72.43 o 
  -2  10   4      664.13      616.58     19.87 o 
  -1  10   4      676.67      817.97     19.40 o 
   0  10   4      264.59      273.34     18.38 o 
   1  10   4     3189.23     3021.14     39.45 o 
   2  10   4     7752.55     8349.56     77.69 o 
   3  10   4     5137.29     4860.31     67.81 o 
   4  10   4     3309.71     3174.90     35.81 o 
   5  10   4      523.71      469.58     17.71 o 
   6  10   4     2417.05     2413.42     32.56 o 
   7  10   4     3255.33     3060.54     55.20 o 
   8  10   4      799.87      911.17     16.40 o 
   9  10   4      831.85      678.52     25.08 o 
  10  10   4      358.92      333.99     18.21 o 
  11  10   4     2162.49     1825.50     39.30 o 
  12  10   4      255.28      272.93     24.37 o 
  13  10   4     1049.70     1255.40     28.65 o 
  14  10   4      175.12      225.72     26.76 o 
  15  10   4      593.27      536.40     29.40 o 
  16  10   4       18.23       42.06     27.26 o 
  17  10   4      473.88      478.92     41.52 o 
  18  10   4      115.73      238.43     45.15 o 
  19  10   4     1144.25     1029.28     38.22 o 
  20  10   4       40.51       75.67     43.75 o 
  21  10   4      355.18      350.60     49.45 o 
  22  10   4       31.63       -8.05     44.62 o 
  23  10   4      126.83      102.16     53.75 o 
  24  10   4      570.25      482.96     53.87 o 
  25  10   4      278.79      343.34     44.50 o 
  26  10   4       34.40       -5.58     36.69 o 
 -26  11   4      404.00      491.25     39.86 o 
 -25  11   4        1.07       45.64     42.43 o 
 -24  11   4      172.64       88.59     45.56 o 
 -23  11   4      306.26      271.29     51.25 o 
 -22  11   4      580.33      591.86     62.64 o 
 -21  11   4      667.96      849.72     78.75 o 
 -20  11   4      688.13      601.81     76.51 o 
 -19  11   4      661.17      549.95     54.11 o 
 -18  11   4     2256.69     2028.55     73.37 o 
 -17  11   4     5080.13     5446.95    104.94 o 
 -16  11   4      579.29      513.38     45.46 o 
 -15  11   4     2170.74     2344.80     55.80 o 
 -14  11   4       34.27       37.67     30.40 o 
 -13  11   4      838.34      748.78     40.25 o 
 -12  11   4       69.29      138.73     27.67 o 
 -11  11   4     3913.02     3827.26     42.02 o 
 -10  11   4     1407.24     1408.87     27.36 o 
  -9  11   4       43.08       -4.03     21.95 o 
  -8  11   4     1099.77     1084.77     25.03 o 
  -7  11   4      176.47      138.48     21.53 o 
  -6  11   4       40.36        9.66     18.16 o 
  -5  11   4      203.06      183.96     17.28 o 
  -4  11   4      834.73      919.49     22.76 o 
  -3  11   4     1503.86     1721.35     23.77 o 
  -2  11   4    11441.82    11884.92     81.97 o 
  -1  11   4      167.78      221.69     16.99 o 
   0  11   4    20299.86    22104.12    215.52 o 
   1  11   4      911.21      941.27     24.64 o 
   2  11   4     4079.65     4461.65     63.15 o 
   3  11   4      210.61      239.50     15.03 o 
   4  11   4     1116.69     1212.02     20.60 o 
   5  11   4      686.60      545.83     18.05 o 
   6  11   4      233.60      161.73     16.98 o 
   7  11   4      135.63      145.88     19.98 o 
   8  11   4     3091.00     2903.07     49.20 o 
   9  11   4      497.39      438.50     20.41 o 
  10  11   4      841.80      840.96     21.01 o 
  11  11   4      480.87      472.03     29.85 o 
  12  11   4     1307.63     1250.94     28.97 o 
  13  11   4     1122.24      941.91     27.05 o 
  14  11   4     5454.13     5174.94     40.35 o 
  15  11   4     1782.65     1896.58     35.93 o 
  16  11   4     7174.91     7936.38    122.83 o 
  17  11   4     2080.80     2200.69     39.70 o 
  18  11   4     1806.63     1886.53     73.23 o 
  19  11   4     2371.02     2115.16     48.20 o 
  20  11   4     1057.80     1147.22     44.99 o 
  21  11   4     1565.51     1797.85     54.24 o 
  22  11   4      235.15      262.41     44.62 o 
  23  11   4      385.40      435.62     42.31 o 
  24  11   4        0.34       15.63     76.51 o 
  25  11   4     1431.65     1253.95     48.15 o 
  26  11   4        3.92       89.21     36.69 o 
 -25  12   4       27.02       48.32     39.86 o 
 -24  12   4       56.05       28.19     45.56 o 
 -23  12   4      238.02      180.02     48.15 o 
 -22  12   4        8.13      -44.29     51.25 o 
 -21  12   4      160.54      125.11     57.83 o 
 -20  12   4      480.71      600.59     75.12 o 
 -19  12   4      162.48      218.69     52.10 o 
 -18  12   4      652.51      598.16     57.99 o 
 -17  12   4      583.52      509.65     57.49 o 
 -16  12   4        4.22      -13.18     42.62 o 
 -15  12   4     2251.38     2088.43     73.41 o 
 -14  12   4     3184.18     3156.17     73.23 o 
 -13  12   4       32.67       11.04     31.91 o 
 -12  12   4     1292.04     1171.62     45.33 o 
 -11  12   4      131.73       80.33     27.53 o 
 -10  12   4     1139.59     1227.20     33.28 o 
  -9  12   4      825.65      866.42     28.11 o 
  -8  12   4       11.02      -14.84     21.26 o 
  -7  12   4     1104.16      999.74     24.81 o 
  -6  12   4     3426.72     3063.76     37.90 o 
  -5  12   4       15.25       30.58     21.41 o 
  -4  12   4      137.39      131.75     22.12 o 
  -3  12   4       24.08       14.15     20.31 o 
  -2  12   4       49.45       67.85     20.16 o 
  -1  12   4      646.85      629.59     24.87 o 
   0  12   4     8493.32     8108.97     54.17 o 
   1  12   4     1605.06     1524.24     21.09 o 
   2  12   4      299.69      285.74     18.00 o 
   3  12   4     1874.27     1850.07     23.23 o 
   4  12   4    11856.42    12075.50     75.76 o 
   5  12   4        1.07        0.00     20.12 o 
   6  12   4       45.13      110.97     20.28 o 
   7  12   4      117.83      132.58     21.64 o 
   8  12   4     1694.23     1743.49     31.19 o 
   9  12   4       13.94       -1.84     21.49 o 
  10  12   4     2718.07     2539.38     41.99 o 
  11  12   4      125.46      123.99     25.54 o 
  12  12   4      152.67      146.07     26.83 o 
  13  12   4       18.47       26.21     27.57 o 
  14  12   4      961.60      919.87     30.37 o 
  15  12   4     2893.96     3197.46     42.62 o 
  16  12   4     4243.43     4301.06     75.63 o 
  17  12   4       29.49       39.19     34.00 o 
  18  12   4     2205.56     1972.33     47.44 o 
  19  12   4        7.23       -2.86     40.37 o 
  20  12   4        1.67       -2.26     45.35 o 
  21  12   4       70.88       34.31     43.10 o 
  22  12   4        1.27       34.17     39.76 o 
  23  12   4        0.39      -10.97     44.34 o 
  24  12   4      330.84      311.30     64.43 o 
  25  12   4      411.34      426.83     38.66 o 
 -25  13   4       16.89        0.00     48.32 o 
 -24  13   4       39.57      -37.58     43.03 o 
 -23  13   4       27.10      -10.74     37.20 o 
 -22  13   4      327.06      245.69     51.25 o 
 -21  13   4       88.74       96.93     44.78 o 
 -20  13   4        1.15       32.21     75.93 o 
 -19  13   4       68.75      124.45     50.72 o 
 -18  13   4      891.17      987.77     55.41 o 
 -17  13   4       30.88       58.68     44.09 o 
 -16  13   4      105.73       44.66     45.28 o 
 -15  13   4      115.74      143.81     45.46 o 
 -14  13   4     1359.89     1329.00     37.36 o 
 -13  13   4        5.24       -4.08     33.65 o 
 -12  13   4    19695.61    20925.30    282.95 o 
 -11  13   4      298.46      262.50     29.67 o 
 -10  13   4     1751.48     1548.73     43.36 o 
  -9  13   4        1.68       -3.09     24.78 o 
  -8  13   4     1288.28     1257.36     26.53 o 
  -7  13   4     2997.70     3223.33     63.76 o 
  -6  13   4     7274.60     7213.63     91.56 o 
  -5  13   4      642.29      683.98     25.21 o 
  -4  13   4       13.05       23.77     23.53 o 
  -3  13   4      894.38      988.29     26.70 o 
  -2  13   4     1601.13     1476.46     25.82 o 
  -1  13   4     2633.01     2757.93     56.28 o 
   0  13   4     3075.10     3108.08     26.03 o 
   1  13   4      819.97      839.91     23.94 o 
   2  13   4     1705.39     1704.89     26.74 o 
   3  13   4       75.57       95.69     19.66 o 
   4  13   4     3244.50     3590.32     38.67 o 
   5  13   4      921.90      951.79     22.65 o 
   6  13   4     2218.69     2216.30     33.44 o 
   7  13   4     2935.72     2896.58     56.68 o 
   8  13   4      773.40      696.92     30.07 o 
   9  13   4      410.66      281.76     24.35 o 
  10  13   4      330.81      184.11     24.35 o 
  11  13   4       11.64       46.25     30.24 o 
  12  13   4     2087.98     2052.51     93.64 o 
  13  13   4     1549.87     1644.46     55.22 o 
  14  13   4    10969.26    11167.52    114.92 o 
  15  13   4       61.07       99.55     37.05 o 
  16  13   4       16.16      -27.78     35.54 o 
  17  13   4       32.59        4.11     35.54 o 
  18  13   4       18.59       38.09     33.24 o 
  19  13   4      527.76      601.41     40.68 o 
  20  13   4     1393.65     1246.72     56.10 o 
  21  13   4       34.82       21.94     42.28 o 
  22  13   4       81.87       61.46     37.54 o 
  23  13   4        7.31       22.34     40.29 o 
  24  13   4       32.78       -1.15     38.66 o 
 -24  14   4      138.79       64.43     34.17 o 
 -23  14   4        4.36      -32.55     32.55 o 
 -22  14   4      184.34      175.56     45.18 o 
 -21  14   4       32.25      -35.09     35.09 o 
 -20  14   4       36.39      -38.09     38.09 o 
 -19  14   4     2231.12     2602.81     50.01 o 
 -18  14   4      130.10       83.44     50.02 o 
 -17  14   4      308.03      431.66     42.14 o 
 -16  14   4      484.88      542.65     45.46 o 
 -15  14   4       39.15       53.90     43.85 o 
 -14  14   4     1392.37     1498.20     38.72 o 
 -13  14   4     2901.36     3048.63     40.17 o 
 -12  14   4      567.66      632.96     33.19 o 
 -11  14   4      209.01      174.94     27.93 o 
 -10  14   4       16.79      -12.54     26.86 o 
  -9  14   4      167.95      124.27     26.81 o 
  -8  14   4     4099.18     4324.84     38.27 o 
  -7  14   4       36.58        4.71     30.72 o 
  -6  14   4     2323.79     2236.01     55.61 o 
  -5  14   4       28.43       26.27     27.92 o 
  -4  14   4      514.22      490.28     30.94 o 
  -3  14   4        1.92       29.09     24.22 o 
  -2  14   4     3709.29     3398.46     38.99 o 
  -1  14   4       24.43       29.86     28.65 o 
   0  14   4     3874.56     3548.03     32.96 o 
   1  14   4       34.65       68.37     23.42 o 
   2  14   4     2920.14     2804.11     36.08 o 
   3  14   4       22.04       -0.82     20.51 o 
   4  14   4     6032.92     5588.80     88.78 o 
   5  14   4        3.22       25.48     21.58 o 
   6  14   4     4562.13     4446.88     67.83 o 
   7  14   4      655.71      801.29     55.18 o 
   8  14   4    11672.10    11633.54    147.66 o 
   9  14   4     2543.33     2402.72     75.03 o 
  10  14   4     1228.49     1345.22     30.08 o 
  11  14   4       22.37        8.23     30.75 o 
  12  14   4     1077.03      913.61     34.21 o 
  13  14   4        2.91        3.92     28.58 o 
  14  14   4     2627.67     2942.62     63.76 o 
  15  14   4     1151.44     1220.40     36.84 o 
  16  14   4      527.57      586.00     37.05 o 
  17  14   4      308.33      305.64     35.26 o 
  18  14   4      110.25      169.59     32.36 o 
  19  14   4       78.94       57.50     47.19 o 
  20  14   4      476.45      531.28     54.99 o 
  21  14   4       15.57       21.61     35.43 o 
  22  14   4        4.66        0.00     33.39 o 
  23  14   4      125.83      154.46     28.45 o 
  24  14   4      102.63      104.69     56.37 o 
 -23  15   4      496.91      457.90     39.86 o 
 -22  15   4       52.38       64.43     32.55 o 
 -21  15   4      217.07      171.05     37.20 o 
 -20  15   4     1294.32     1296.91     45.33 o 
 -19  15   4       51.97       -3.44     36.77 o 
 -18  15   4      141.75      257.34     52.31 o 
 -17  15   4      111.30      106.35     35.26 o 
 -16  15   4     2184.83     2421.67     59.83 o 
 -15  15   4     1181.85     1136.34     44.71 o 
 -14  15   4       38.90      103.77     33.48 o 
 -13  15   4       62.90      104.07     50.42 o 
 -12  15   4     8927.20    10024.29    178.99 o 
 -11  15   4        1.60       65.52     28.18 o 
 -10  15   4      780.89      757.61     35.66 o 
  -9  15   4     1453.44     1477.69     58.84 o 
  -8  15   4     6369.67     6636.67     91.24 o 
  -7  15   4      329.33      341.18     29.73 o 
  -6  15   4     6267.13     6908.26    102.49 o 
  -5  15   4       77.07       90.78     29.98 o 
  -4  15   4     2377.50     2328.94     44.66 o 
  -3  15   4      392.81      378.23     33.19 o 
  -2  15   4      998.48     1104.61     33.90 o 
  -1  15   4        8.85       24.59     29.90 o 
   0  15   4       77.26       69.08     29.90 o 
   1  15   4      355.20      432.84     26.55 o 
   2  15   4     3980.20     4328.87     41.58 o 
   3  15   4      289.64      259.70     25.03 o 
   4  15   4      686.69      752.60     25.15 o 
   5  15   4     3124.06     3000.05     41.56 o 
   6  15   4    21227.33    20948.20    194.19 o 
   7  15   4        3.60       25.99     31.79 o 
   8  15   4      224.25      240.27     28.42 o 
   9  15   4      834.05      800.66     33.87 o 
  10  15   4        8.87       18.79     32.88 o 
  11  15   4     4156.87     4429.31     56.43 o 
  12  15   4     3764.71     3535.81     84.58 o 
  13  15   4      178.90       87.67     29.96 o 
  14  15   4      333.55      337.95     32.04 o 
  15  15   4        5.20       -9.90     36.05 o 
  16  15   4      217.63      183.43     35.80 o 
  17  15   4        0.43       -7.35     32.73 o 
  18  15   4     1573.65     1531.70     39.96 o 
  19  15   4      863.69      830.83     48.15 o 
  20  15   4      379.86      288.78     38.26 o 
  21  15   4       97.27       66.11     33.39 o 
  22  15   4       49.28       80.91     30.28 o 
  23  15   4       59.97       24.16     56.37 o 
 -22  16   4     1733.69     1795.97    128.85 o 
 -21  16   4      499.32      527.27     38.86 o 
 -20  16   4     1761.44     1586.95     35.90 o 
 -19  16   4      252.92      300.50     35.90 o 
 -18  16   4     3750.25     3931.91     51.57 o 
 -17  16   4      282.79      277.37     40.68 o 
 -16  16   4     1435.23     1395.95     41.87 o 
 -15  16   4        1.92       34.44     35.54 o 
 -14  16   4      671.21      661.43     38.28 o 
 -13  16   4      459.26      482.40     41.42 o 
 -12  16   4     2662.63     3040.12     84.04 o 
 -11  16   4      153.36      307.74     38.72 o 
 -10  16   4      469.94      508.20     34.82 o 
  -9  16   4       13.82       36.25     33.19 o 
  -8  16   4     9382.72    10340.73    173.48 o 
  -7  16   4      417.65      630.59     36.54 o 
  -6  16   4     6438.91     7250.94     86.68 o 
  -5  16   4     1052.36     1070.51     42.95 o 
  -4  16   4      203.00      327.84     39.76 o 
  -3  16   4        0.45       10.46     37.88 o 
  -2  16   4     1039.85     1218.27     36.24 o 
  -1  16   4      669.47      629.30     34.02 o 
   0  16   4       80.49       83.25     31.54 o 
   1  16   4        5.85      -24.62     26.08 o 
   2  16   4      610.95      682.79     27.96 o 
   3  16   4       16.59       19.93     26.27 o 
   4  16   4      216.38      171.94     26.60 o 
   5  16   4     3475.54     3546.88     75.42 o 
   6  16   4     6375.97     6402.67    115.06 o 
   7  16   4      414.99      369.94     28.69 o 
   8  16   4      235.34      206.09     29.17 o 
   9  16   4       25.35       34.43     28.73 o 
  10  16   4      227.77      285.46     30.69 o 
  11  16   4     1834.64     1852.94     65.72 o 
  12  16   4     1358.22     1434.50     52.08 o 
  13  16   4     1556.54     1374.01     36.35 o 
  14  16   4      875.02      800.19     32.90 o 
  15  16   4      161.73      245.77     34.37 o 
  16  16   4        2.00       13.68     32.38 o 
  17  16   4      526.21      419.70     30.96 o 
  18  16   4     1022.38      810.09     56.75 o 
  19  16   4       30.60       45.58     34.85 o 
  20  16   4      632.05      609.81     41.23 o 
  21  16   4      145.88      104.42     24.52 o 
  22  16   4      145.69      177.17     56.37 o 
 -21  17   4       37.32      -40.27     48.32 o 
 -20  17   4        7.38       36.45     34.87 o 
 -19  17   4      468.89      461.88     42.67 o 
 -18  17   4        4.21        8.30     34.31 o 
 -17  17   4     1587.46     1925.56     67.42 o 
 -16  17   4      207.46      210.40     32.54 o 
 -15  17   4     3369.66     3238.49     80.64 o 
 -14  17   4      131.11      120.40     42.62 o 
 -13  17   4     2034.07     2008.57     41.03 o 
 -12  17   4      508.69      555.01     38.52 o 
 -11  17   4     2123.92     2512.53     46.19 o 
 -10  17   4      953.01      617.20     34.56 o 
  -9  17   4     1242.54     1129.31     38.37 o 
  -8  17   4      497.19      531.10     37.50 o 
  -7  17   4     1697.72     1566.55     49.82 o 
  -6  17   4       13.92      113.72     40.09 o 
  -5  17   4     5104.51     5368.13     64.65 o 
  -4  17   4       48.22       44.20     40.22 o 
  -3  17   4     1758.18     1750.66     46.71 o 
  -2  17   4      276.81      416.09     40.58 o 
  -1  17   4       18.88       47.93     38.36 o 
   0  17   4       50.89       14.75     40.06 o 
   1  17   4       42.32       47.30     38.62 o 
   2  17   4      553.52      576.37     32.54 o 
   3  17   4       74.07      105.21     31.61 o 
   4  17   4     2289.98     2362.67     33.96 o 
   5  17   4      237.63      136.74     30.55 o 
   6  17   4        8.63       36.02     30.55 o 
   7  17   4      620.49      499.89     32.04 o 
   8  17   4      683.22      690.48     33.39 o 
   9  17   4      587.42      484.88     30.85 o 
  10  17   4     1063.44     1120.48     31.92 o 
  11  17   4      526.15      521.91     29.47 o 
  12  17   4       10.08       14.36     26.13 o 
  13  17   4     1839.23     1769.68     47.94 o 
  14  17   4        2.59       -8.68     25.83 o 
  15  17   4      456.99      374.60     28.61 o 
  16  17   4      751.59      860.43     36.81 o 
  17  17   4     1056.90     1254.73     41.72 o 
  18  17   4       97.10      137.60     29.87 o 
  19  17   4      699.41      547.28     30.75 o 
  20  17   4      222.86      297.57     34.26 o 
  21  17   4     1387.01     1522.08     64.43 o 
 -20  18   4       83.86      136.91     48.32 o 
 -19  18   4       14.72       42.95     40.49 o 
 -18  18   4      638.00      527.19     38.57 o 
 -17  18   4       45.90      -11.92     40.11 o 
 -16  18   4      585.19      466.22     37.45 o 
 -15  18   4      468.01      630.32     42.14 o 
 -14  18   4     1203.13     1377.25     55.83 o 
 -13  18   4      123.83       55.46     40.78 o 
 -12  18   4     1612.83     1478.40     39.68 o 
 -11  18   4      309.66      256.64     37.55 o 
 -10  18   4     1824.51     1714.41     45.19 o 
  -9  18   4     1075.76      978.63     36.98 o 
  -8  18   4     3566.24     4013.66     85.37 o 
  -7  18   4      636.82      647.26     39.07 o 
  -6  18   4     1934.05     2091.99     41.87 o 
  -5  18   4      327.50      346.53     41.93 o 
  -4  18   4       60.30      135.63     41.12 o 
  -3  18   4       87.81      101.79     39.91 o 
  -2  18   4      924.17      918.09     44.22 o 
  -1  18   4     1149.56     1074.52     44.22 o 
   0  18   4     1011.77     1165.03     43.24 o 
   1  18   4      608.66      572.18     41.27 o 
   2  18   4      583.95      408.55     39.23 o 
   3  18   4      689.01      599.31     29.94 o 
   4  18   4     1215.05     1238.26     33.65 o 
   5  18   4     6126.97     6360.81    215.09 o 
   6  18   4     1013.89     1002.64     46.31 o 
   7  18   4      671.07      676.12     38.36 o 
   8  18   4     1369.48     1273.87     34.33 o 
   9  18   4      653.54      766.82     32.65 o 
  10  18   4       94.50       45.40     29.88 o 
  11  18   4      247.94      256.51     28.42 o 
  12  18   4        6.98       -2.69     25.10 o 
  13  18   4      324.10      346.77     24.44 o 
  14  18   4      630.04      751.76     29.41 o 
  15  18   4      870.17     1047.28     41.91 o 
  16  18   4      467.91      359.30     26.97 o 
  17  18   4      246.42      206.49     24.06 o 
  18  18   4      579.70      528.42     30.11 o 
  19  18   4      595.18      729.80     68.45 o 
 -18  19   4       12.44       42.95     32.55 o 
 -17  19   4       36.97       92.61     42.71 o 
 -16  19   4      300.66      276.38     46.85 o 
 -15  19   4       14.94       27.37     33.33 o 
 -14  19   4        7.72       10.95     37.45 o 
 -13  19   4        2.00        8.21     38.00 o 
 -12  19   4      329.53      247.41     33.08 o 
 -11  19   4      390.75      412.02     34.00 o 
 -10  19   4        0.95      -11.09     33.31 o 
  -9  19   4      428.79      412.71     31.02 o 
  -8  19   4      611.05      642.08     51.62 o 
  -7  19   4     1114.94     1156.62     48.62 o 
  -6  19   4     2004.49     2078.43     41.62 o 
  -5  19   4     1440.81     1646.83     40.28 o 
  -4  19   4       60.48       51.48     40.11 o 
  -3  19   4     1033.08     1026.45     42.86 o 
  -2  19   4     1037.56     1188.83     44.36 o 
  -1  19   4     1572.29     1681.87     70.74 o 
   0  19   4        0.86       -0.31     39.56 o 
   1  19   4     1329.11     1495.33     44.92 o 
   2  19   4     3347.30     3582.56     48.45 o 
   3  19   4      273.77      322.10     32.20 o 
   4  19   4     1257.26     1257.90     52.82 o 
   5  19   4      177.36      115.10     34.89 o 
   6  19   4        0.98        4.08     35.72 o 
   7  19   4      278.45      190.65     34.92 o 
   8  19   4     2005.98     2115.51     45.65 o 
   9  19   4       90.18       47.07     33.27 o 
  10  19   4     1659.24     1522.08     38.05 o 
  11  19   4      165.02      254.73     26.53 o 
  12  19   4     1161.05     1168.01     41.35 o 
  13  19   4        0.42       20.68     23.70 o 
  14  19   4     2695.52     2931.88     82.39 o 
  15  19   4       39.16       65.73     24.35 o 
  16  19   4       13.02       -6.83     32.34 o 
  17  19   4       80.92       25.75     23.65 o 
  18  19   4       92.72       88.59     40.27 o 
 -17  20   4     1562.45     1711.00     52.35 o 
 -16  20   4      511.10      395.81     36.61 o 
 -15  20   4      783.79      891.01     47.34 o 
 -14  20   4     1027.22     1128.52     66.26 o 
 -13  20   4      632.27      570.04     36.19 o 
 -12  20   4      420.22      269.98     37.45 o 
 -11  20   4      340.23      335.00     31.94 o 
 -10  20   4      699.97      664.15     35.72 o 
  -9  20   4      804.97      945.06     37.29 o 
  -8  20   4       10.07       47.65     29.69 o 
  -7  20   4     1907.90     2017.24     46.20 o 
  -6  20   4     4381.96     4420.41     85.24 o 
  -5  20   4      565.23      579.61     35.62 o 
  -4  20   4      219.93      272.29     35.26 o 
  -3  20   4       62.94      -12.23     38.18 o 
  -2  20   4       30.56       44.62     37.09 o 
  -1  20   4      255.44      313.06     39.42 o 
   0  20   4     2454.79     2871.35     71.17 o 
   1  20   4      454.56      557.33     34.21 o 
   2  20   4       19.47        8.27     30.75 o 
   3  20   4      504.60      537.86     36.27 o 
   4  20   4       15.63       -3.84     42.55 o 
   5  20   4      185.15      137.55     41.56 o 
   6  20   4     4298.44     4740.63     94.15 o 
   7  20   4      146.12      149.95     32.38 o 
   8  20   4     1205.15     1140.37     35.72 o 
   9  20   4      228.57      160.47     30.80 o 
  10  20   4      525.63      467.64     35.50 o 
  11  20   4       74.50       13.11     30.10 o 
  12  20   4      754.93      649.42     30.82 o 
  13  20   4       33.07       69.62     29.05 o 
  14  20   4      741.35      636.44     53.10 o 
  15  20   4      503.28      568.56     35.31 o 
  16  20   4      950.20     1051.10     39.86 o 
 -15  21   4      285.42      341.78     42.43 o 
 -14  21   4     1989.75     2016.55     42.08 o 
 -13  21   4      571.34      567.51     32.04 o 
 -12  21   4      220.66      121.62     32.43 o 
 -11  21   4      102.65       69.47     33.33 o 
 -10  21   4       26.39        7.33     27.72 o 
  -9  21   4       29.06       34.00     30.46 o 
  -8  21   4      301.12      324.01     30.75 o 
  -7  21   4       46.02       75.15     28.61 o 
  -6  21   4     1703.95     1505.19     41.42 o 
  -5  21   4      131.50      180.48     31.21 o 
  -4  21   4     2513.70     2594.38     51.62 o 
  -3  21   4      109.57      206.17     31.29 o 
  -2  21   4      806.21     1062.32     38.81 o 
  -1  21   4      658.94      651.32     50.84 o 
   0  21   4      280.44      313.63     31.71 o 
   1  21   4       10.31      -22.73     29.09 o 
   2  21   4      870.34      773.35     57.02 o 
   3  21   4       10.16       17.16     33.01 o 
   4  21   4     2410.37     2291.17     55.80 o 
   5  21   4     1184.24     1083.19     42.31 o 
   6  21   4     1621.63     1566.48     42.92 o 
   7  21   4       18.49        8.39     35.06 o 
   8  21   4      414.80      314.69     34.79 o 
   9  21   4       43.91       34.58     34.05 o 
  10  21   4      111.50       58.62     28.27 o 
  11  21   4       66.08       37.26     30.30 o 
  12  21   4       28.31      -17.35     25.94 o 
  13  21   4       14.03       25.05     29.06 o 
  14  21   4      171.31      146.82     34.17 o 
 -13  22   4      314.46      280.24     30.19 o 
 -12  22   4       21.55      -15.15     26.61 o 
 -11  22   4      393.57      362.46     30.71 o 
 -10  22   4       19.80       19.26     24.68 o 
  -9  22   4      516.24      494.59     31.74 o 
  -8  22   4       22.31      -26.71     26.71 o 
  -7  22   4      216.90      183.65     25.80 o 
  -6  22   4      152.60      135.55     27.16 o 
  -5  22   4        6.08      -11.85     26.90 o 
  -4  22   4      118.37       47.38     27.79 o 
  -3  22   4       17.56        5.78     27.94 o 
  -2  22   4      547.32      529.42     26.96 o 
  -1  22   4       50.87       70.40     25.04 o 
   0  22   4      182.06      192.71     27.94 o 
   1  22   4      141.70      137.78     29.54 o 
   2  22   4      219.70      169.23     30.28 o 
   3  22   4        2.73      -15.49     34.02 o 
   4  22   4      362.24      395.20     36.03 o 
   5  22   4      367.92      280.73     34.02 o 
   6  22   4      171.80      169.94     33.33 o 
   7  22   4      174.91      142.40     31.47 o 
   8  22   4      116.67      109.47     29.18 o 
   9  22   4       14.12       19.90     29.42 o 
  10  22   4        2.05       -9.66     24.06 o 
  11  22   4        2.30      -20.99     24.44 o 
  12  22   4      351.44      336.77     32.62 o 
 -11  23   4      305.63      314.08     64.43 o 
 -10  23   4        0.81      -27.89     27.89 o 
  -9  23   4      334.26      373.73     27.10 o 
  -8  23   4      128.53      127.14     22.48 o 
  -7  23   4      369.93      304.38     25.30 o 
  -6  23   4       38.05       82.89     21.23 o 
  -5  23   4      468.37      399.75     22.33 o 
  -4  23   4      242.96      273.14     30.41 o 
  -3  23   4      444.70      616.60     28.92 o 
  -2  23   4      115.84       27.12     24.21 o 
  -1  23   4      813.91      767.53     27.04 o 
   0  23   4      131.21      168.34     24.57 o 
   1  23   4     1910.65     1678.92     38.86 o 
   2  23   4      557.88      688.10     34.79 o 
   3  23   4     1077.16     1277.36     40.68 o 
   4  23   4       29.54      -17.64     30.71 o 
   5  23   4      113.25      196.47     38.36 o 
   6  23   4      196.22      148.31     28.57 o 
   7  23   4      122.37      146.97     27.33 o 
   8  23   4       95.38      112.36     22.42 o 
   9  23   4      131.82       52.11     28.33 o 
  10  23   4        0.51      -16.11     48.32 o 
  -7  24   4      949.40     1135.52     64.43 o 
  -6  24   4      119.82       69.32     27.12 o 
  -5  24   4      222.65      141.71     23.31 o 
  -4  24   4      102.30       63.84     20.18 o 
  -3  24   4     2268.43     2234.46     70.18 o 
  -2  24   4      275.14      269.27     21.37 o 
  -1  24   4     3321.81     3533.47     72.67 o 
   0  24   4        0.37       66.31     36.58 o 
   1  24   4     2355.52     2436.99     38.36 o 
   2  24   4       34.12       38.35     26.61 o 
   3  24   4     1957.99     2060.55     54.63 o 
   4  24   4        0.65       -9.32     37.66 o 
   5  24   4     2531.44     2617.20     37.92 o 
   6  24   4        9.15       18.79     44.29 o 
   7  24   4     1292.35     1409.33     64.43 o 
 -28   1   5        6.17       59.67     35.43 o 
 -27   1   5       98.07      111.33     34.05 o 
 -26   1   5      275.43      308.06     37.45 o 
 -25   1   5       80.91       57.84     42.92 o 
 -24   1   5      364.99      286.60     36.62 o 
 -23   1   5      628.86      527.03     37.50 o 
 -22   1   5     1262.94     1439.99     43.64 o 
 -21   1   5      101.84       41.95     30.34 o 
 -20   1   5     2700.64     3030.29     42.40 o 
 -19   1   5     1124.12      910.29     28.93 o 
 -18   1   5       24.57      -28.96     28.96 o 
 -17   1   5       61.67       34.16     32.41 o 
 -16   1   5      700.87      614.66     28.50 o 
 -15   1   5       79.31       51.18     19.31 o 
 -14   1   5     1896.32     1930.15     32.02 o 
 -13   1   5       39.07       26.77     20.03 o 
 -12   1   5      186.44      107.12     19.18 o 
 -11   1   5       44.93       52.64     15.33 o 
 -10   1   5     2342.69     2842.72     58.25 o 
  -9   1   5     4077.03     3521.80    167.39 o 
  -8   1   5     8340.15     7832.03     91.11 o 
  -7   1   5       65.31       31.51     23.30 o 
  -6   1   5      122.79       69.27     24.06 o 
  -5   1   5      120.30      101.49     26.60 o 
  -4   1   5     9339.47     8522.24    165.70 o 
  -3   1   5     1218.69     1043.48     56.96 o 
  -2   1   5    11914.71    12715.72     55.83 o 
  -1   1   5      961.31      836.19     41.21 o 
   0   1   5    59418.91    60895.54    460.22 o 
   1   1   5      441.24      554.75     37.20 o 
   2   1   5    53622.38    55382.30    567.76 o 
   3   1   5     8859.43     9001.07    194.22 o 
   4   1   5    14912.59    15754.68    193.28 o 
   5   1   5     2064.98     2275.15     96.64 o 
   6   1   5      524.82      542.36     60.40 o 
   7   1   5     1457.07     1299.79     64.43 o 
   8   1   5      278.26      140.00     36.69 o 
   9   1   5     3752.46     3632.69     62.64 o 
  10   1   5        4.37       78.16     18.85 o 
  11   1   5      329.01      422.20     17.56 o 
  12   1   5      890.67      795.52     17.82 o 
  13   1   5      233.77      130.13     14.98 o 
  14   1   5     2421.86     2711.02     37.82 o 
  15   1   5     1064.57      929.12     26.00 o 
  16   1   5        0.38       -8.15     32.68 o 
  17   1   5       39.59        9.88     33.33 o 
  18   1   5      241.52      239.21     40.95 o 
  19   1   5        4.83      -21.77     44.91 o 
  20   1   5      326.36      291.62     68.33 o 
  21   1   5       22.90      -17.07     71.01 o 
  22   1   5     2454.85     2895.45     85.42 o 
  23   1   5      117.77      148.99     68.33 o 
  24   1   5       44.76       73.88     65.30 o 
  25   1   5        1.58       28.19     62.64 o 
  26   1   5     2318.72     2569.64     68.33 o 
  27   1   5      184.43       81.48     52.35 o 
  28   1   5      636.36      674.41     45.56 o 
 -28   2   5      680.44      700.64     56.37 o 
 -27   2   5       53.10      113.27     32.68 o 
 -26   2   5      376.44      554.18     39.14 o 
 -25   2   5       96.40       90.96     47.28 o 
 -24   2   5     1436.56     1801.42     46.42 o 
 -23   2   5       13.77      -20.76     38.08 o 
 -22   2   5       40.70       19.53     39.12 o 
 -21   2   5      264.63      306.24     40.73 o 
 -20   2   5     2164.80     2024.67     52.93 o 
 -19   2   5       89.24       93.89     26.93 o 
 -18   2   5     3683.43     3386.56     48.15 o 
 -17   2   5     2581.68     2709.12     55.51 o 
 -16   2   5     1771.46     1820.20     58.85 o 
 -15   2   5      523.82      508.19     27.76 o 
 -14   2   5      223.82      180.81     19.86 o 
 -13   2   5      135.44       89.99     18.74 o 
 -12   2   5      264.61      281.84     18.15 o 
 -11   2   5      160.40      124.01     17.31 o 
 -10   2   5     2736.25     2248.79     28.54 o 
  -9   2   5     1210.57      930.33     35.85 o 
  -8   2   5       19.55       90.67     24.15 o 
  -7   2   5      760.40      680.19     32.46 o 
  -6   2   5    29469.27    29641.90    695.30 o 
  -5   2   5     3745.21     3499.05     82.56 o 
  -4   2   5    13203.74    13404.43    146.46 o 
  -3   2   5        0.60       38.76     26.60 o 
  -2   2   5    16035.04    16018.98    204.58 o 
  -1   2   5     2989.77     3120.45     96.54 o 
   0   2   5     8741.39     8719.46    121.55 o 
   1   2   5     1267.36     1158.54     53.80 o 
   2   2   5    33040.18    33746.60    168.19 o 
   3   2   5      300.69      213.09     17.79 o 
   4   2   5     5139.76     5456.47     85.73 o 
   5   2   5       66.50       28.24     17.39 o 
   6   2   5    21406.05    22863.12    394.89 o 
   7   2   5     2307.55     2176.80     96.24 o 
   8   2   5      263.65      235.90     24.21 o 
   9   2   5     1066.48      944.03     30.17 o 
  10   2   5      373.23      321.98     17.86 o 
  11   2   5     2191.36     2373.73     41.68 o 
  12   2   5     3864.87     4158.66     31.88 o 
  13   2   5      445.79      339.90     17.20 o 
  14   2   5     4161.49     4055.66     69.03 o 
  15   2   5     1010.13      989.26     27.77 o 
  16   2   5      856.20      936.04     36.77 o 
  17   2   5       66.81       39.54     34.79 o 
  18   2   5     6844.94     7621.49    133.59 o 
  19   2   5     1211.56     1085.36     49.72 o 
  20   2   5     1887.85     2004.57     54.88 o 
  21   2   5      369.12      312.05     46.88 o 
  22   2   5      235.90      206.65     51.90 o 
  23   2   5       21.58       26.26     65.30 o 
  24   2   5       18.97      100.67     62.64 o 
  25   2   5      398.86      278.45     62.64 o 
  26   2   5     1793.99     1886.68     64.43 o 
  27   2   5      611.09      524.58     51.25 o 
  28   2   5     1514.92     1484.71     88.59 o 
 -28   3   5     2259.38     2391.84     72.48 o 
 -27   3   5       57.51      119.56     38.57 o 
 -26   3   5     6051.13     5871.53    110.24 o 
 -25   3   5      995.17     1178.74     45.21 o 
 -24   3   5     1242.31     1283.14     54.62 o 
 -23   3   5       68.84       92.97     37.53 o 
 -22   3   5     4974.38     5691.58    123.00 o 
 -21   3   5      351.05      231.88     30.63 o 
 -20   3   5    14946.06    14761.86    269.12 o 
 -19   3   5       50.91       72.19     32.96 o 
 -18   3   5    12171.72    12935.55    175.88 o 
 -17   3   5        5.39      -14.59     30.54 o 
 -16   3   5     3413.52     3336.89     31.24 o 
 -15   3   5      543.52      524.67     23.75 o 
 -14   3   5      150.00      148.34     18.87 o 
 -13   3   5      980.67      962.54     20.16 o 
 -12   3   5     5668.40     5726.44     48.70 o 
 -11   3   5      160.11      132.64     15.60 o 
 -10   3   5     9498.35     9047.72    148.41 o 
  -9   3   5       71.64       76.19     20.94 o 
  -8   3   5    17758.94    15454.49    125.28 o 
  -7   3   5     4112.31     4096.04     80.84 o 
  -6   3   5    37048.67    37479.90    402.48 o 
  -5   3   5      717.51      788.87     18.57 o 
  -4   3   5    47419.46    49697.11    949.68 o 
  -3   3   5     1128.56     1310.39     46.00 o 
  -2   3   5      739.80      819.30     40.11 o 
  -1   3   5      466.91      610.44     37.92 o 
   0   3   5     2616.35     2943.12     49.45 o 
   1   3   5      783.49      607.84     27.27 o 
   2   3   5     6340.47     6945.19     48.82 o 
   3   3   5      368.10      354.71     21.34 o 
   4   3   5      228.16      369.82     21.34 o 
   5   3   5     1668.88     1641.54     38.36 o 
   6   3   5    55769.93    58352.70    521.60 o 
   7   3   5     5169.40     4712.56     46.04 o 
   8   3   5     1144.26     1152.87     35.16 o 
   9   3   5      793.13      725.51     18.54 o 
  10   3   5     7659.45     8134.74     49.27 o 
  11   3   5     1340.90     1269.21     40.75 o 
  12   3   5    12705.37    13149.65    131.27 o 
  13   3   5     1541.53     1210.68     25.99 o 
  14   3   5      246.43      288.26     19.02 o 
  15   3   5       31.72       27.30     22.97 o 
  16   3   5       67.35        6.10     32.68 o 
  17   3   5       67.54       13.13     36.77 o 
  18   3   5      123.93       90.69     38.86 o 
  19   3   5      214.34      353.78     42.14 o 
  20   3   5     3492.48     3995.83     90.79 o 
  21   3   5      759.44      817.68     62.77 o 
  22   3   5     2877.76     2991.44     48.93 o 
  23   3   5      539.97      668.87     46.88 o 
  24   3   5     5243.22     6274.38     91.11 o 
  25   3   5      398.29      458.35     59.59 o 
  26   3   5     2666.01     3140.80     68.33 o 
  27   3   5      259.76      254.21     48.15 o 
  28   3   5      460.37      435.48     39.86 o 
 -28   4   5      870.34     1135.52     56.37 o 
 -27   4   5      797.49      851.58     97.64 o 
 -26   4   5     1728.56     1636.10     70.91 o 
 -25   4   5        3.29       21.32     37.70 o 
 -24   4   5     1034.26     1203.42     43.84 o 
 -23   4   5      165.20      139.30     38.36 o 
 -22   4   5        7.31       85.70     30.32 o 
 -21   4   5     1534.82     1617.41     68.18 o 
 -20   4   5     1248.46     1059.90     49.97 o 
 -19   4   5      152.07      136.08     27.97 o 
 -18   4   5      726.44      669.39     41.63 o 
 -17   4   5      132.44       64.04     26.03 o 
 -16   4   5      859.35      635.88     28.59 o 
 -15   4   5     1357.25     1381.85     35.52 o 
 -14   4   5       31.48       -3.39     26.09 o 
 -13   4   5      191.30      198.61     17.44 o 
 -12   4   5     1085.34      997.50     20.93 o 
 -11   4   5        7.90        7.09     13.44 o 
 -10   4   5       52.80       34.21     13.68 o 
  -9   4   5     1050.89      955.49     22.26 o 
  -8   4   5      223.77      189.18     30.98 o 
  -7   4   5      107.24       58.76     17.82 o 
  -6   4   5    13194.89    13128.13    130.19 o 
  -5   4   5      438.09      506.57     19.02 o 
  -4   4   5     4269.44     4085.75     94.15 o 
  -3   4   5      603.26      505.16     33.60 o 
  -2   4   5    10555.40     9631.37    160.41 o 
  -1   4   5      767.42      670.07     25.68 o 
   0   4   5     4848.93     5101.34    102.42 o 
   1   4   5      407.79      417.53     24.51 o 
   2   4   5     6331.75     7421.04    156.65 o 
   3   4   5    10794.87    10914.73    191.08 o 
   4   4   5    21144.00    19498.46    104.62 o 
   5   4   5     2679.15     2656.25     62.00 o 
   6   4   5     4480.18     3986.46     66.28 o 
   7   4   5      672.79      659.17     25.59 o 
   8   4   5     8864.95     9447.42    115.85 o 
   9   4   5     6235.09     5306.53     37.61 o 
  10   4   5     7500.16     6830.89     70.55 o 
  11   4   5      627.34      488.77     16.43 o 
  12   4   5     8866.91     8141.58     73.85 o 
  13   4   5      441.05      433.22     22.45 o 
  14   4   5      207.34      233.19     25.81 o 
  15   4   5     1658.30     1334.08     38.50 o 
  16   4   5     4248.18     3932.31     55.09 o 
  17   4   5      363.52      367.72     26.29 o 
  18   4   5     2248.14     2463.04     39.56 o 
  19   4   5      397.78      405.22     33.75 o 
  20   4   5      345.30      220.88     33.75 o 
  21   4   5      238.02      162.50     38.76 o 
  22   4   5      438.99      448.97     51.73 o 
  23   4   5        0.34       -7.50     47.39 o 
  24   4   5      677.43      590.68     47.39 o 
  25   4   5      221.10      203.45     53.87 o 
  26   4   5      424.87      468.34     51.25 o 
  27   4   5        3.50      -12.08     45.56 o 
  28   4   5      171.86      117.70     36.69 o 
 -28   5   5      190.36      153.01     48.32 o 
 -27   5   5        0.44       -9.20     48.32 o 
 -26   5   5       30.20       72.48     59.28 o 
 -25   5   5      127.30      183.62     74.39 o 
 -24   5   5      513.30      513.35     39.96 o 
 -23   5   5       64.78      122.34     37.79 o 
 -22   5   5      847.70      936.47     41.27 o 
 -21   5   5     1111.68     1019.30     36.71 o 
 -20   5   5      803.21      982.00     31.49 o 
 -19   5   5      442.70      334.47     29.98 o 
 -18   5   5       38.57       35.63     27.36 o 
 -17   5   5     1456.07     1372.33     31.44 o 
 -16   5   5        1.92      -12.66     25.41 o 
 -15   5   5       27.00       45.81     24.84 o 
 -14   5   5     8336.77     8581.97     59.85 o 
 -13   5   5      305.07      327.47     19.66 o 
 -12   5   5     5183.89     4945.47     51.59 o 
 -11   5   5     1308.79     1390.53     21.39 o 
 -10   5   5       16.85       61.22     11.94 o 
  -9   5   5      357.95      383.17     13.92 o 
  -8   5   5     2023.80     2564.01     53.66 o 
  -7   5   5      774.78      726.29     24.01 o 
  -6   5   5      104.61      112.75     20.46 o 
  -5   5   5      225.59      243.82     27.97 o 
  -4   5   5     3776.77     3537.96     59.34 o 
  -3   5   5       34.02      101.15     25.58 o 
  -2   5   5      548.67      524.01     30.32 o 
  -1   5   5       34.18       19.26     25.59 o 
   0   5   5      512.15      636.33     28.85 o 
   1   5   5      124.00      187.87     24.51 o 
   2   5   5     2454.88     2259.19     73.13 o 
   3   5   5       64.57       40.67     17.79 o 
   4   5   5     1359.81     1354.64     56.47 o 
   5   5   5     4198.81     3885.89     77.70 o 
   6   5   5       42.87       49.71     24.58 o 
   7   5   5      193.31      163.64     27.90 o 
   8   5   5        4.24       13.78     16.75 o 
   9   5   5      104.82      111.21     16.06 o 
  10   5   5      132.79      200.95     16.48 o 
  11   5   5      707.64      718.68     16.50 o 
  12   5   5     6497.85     6440.33     88.67 o 
  13   5   5       63.59       73.69     20.11 o 
  14   5   5    12442.49    13739.34    214.97 o 
  15   5   5      328.12      416.17     23.02 o 
  16   5   5     9667.30    10009.94    137.74 o 
  17   5   5      120.62       95.94     24.83 o 
  18   5   5      774.34      743.66     28.64 o 
  19   5   5      265.99      185.85     32.77 o 
  20   5   5      921.45      965.07     36.50 o 
  21   5   5      650.82      761.72     37.00 o 
  22   5   5     1647.73     1408.73     58.12 o 
  23   5   5      368.89      299.00     46.03 o 
  24   5   5        1.36      -41.33     41.33 o 
  25   5   5      505.27      545.78     37.92 o 
  26   5   5     1511.86     1512.20     68.45 o 
  27   5   5      699.21      730.63     42.43 o 
  28   5   5      328.73      442.93     48.32 o 
 -27   6   5      150.69      110.89     36.69 o 
 -26   6   5       38.78      -44.50     44.50 o 
 -25   6   5        1.23       47.61     34.05 o 
 -24   6   5      153.98      234.93     36.77 o 
 -23   6   5     1234.60     1235.11     44.02 o 
 -22   6   5       26.15       98.33     41.17 o 
 -21   6   5     2423.35     2639.46    120.12 o 
 -20   6   5      723.71      555.79     34.78 o 
 -19   6   5        0.87        3.65     29.29 o 
 -18   6   5       44.06       78.30     29.37 o 
 -17   6   5      674.14      580.63     29.63 o 
 -16   6   5       49.21       26.06     26.15 o 
 -15   6   5      337.61      379.05     23.66 o 
 -14   6   5      277.64      301.73     22.01 o 
 -13   6   5        6.74       15.66     19.25 o 
 -12   6   5     2958.50     2831.73     38.08 o 
 -11   6   5       15.73       34.02     15.24 o 
 -10   6   5     4097.88     3635.15     27.38 o 
  -9   6   5      382.61      318.77     15.27 o 
  -8   6   5      912.93      888.49     16.47 o 
  -7   6   5      603.87      546.38     17.23 o 
  -6   6   5        2.95       15.25     25.92 o 
  -5   6   5       19.31       33.74     27.20 o 
  -4   6   5       49.11       39.40     27.72 o 
  -3   6   5     2665.29     2690.10     62.77 o 
  -2   6   5    14951.74    16878.15    279.42 o 
  -1   6   5      159.52      129.02     28.57 o 
   0   6   5     4042.98     3712.17    112.09 o 
   1   6   5     1526.86     1629.80     56.37 o 
   2   6   5      379.61      623.55     36.84 o 
   3   6   5     5548.05     5550.09    193.30 o 
   4   6   5    12048.49    12783.90    187.15 o 
   5   6   5       42.65      104.69     20.51 o 
   6   6   5     7773.05     7629.81     97.35 o 
   7   6   5     1557.38     1462.09     33.61 o 
   8   6   5     1582.23     1534.91     45.28 o 
   9   6   5      372.58      304.95     19.68 o 
  10   6   5     6441.22     6983.01     67.04 o 
  11   6   5     2120.33     1918.29     33.72 o 
  12   6   5     5212.39     5515.23     63.32 o 
  13   6   5      460.93      421.06     21.59 o 
  14   6   5     8459.23     8949.19    111.86 o 
  15   6   5       43.37       51.64     23.47 o 
  16   6   5     1520.90     1419.51     28.69 o 
  17   6   5     2010.52     1927.72     30.80 o 
  18   6   5     1053.73     1000.99     30.93 o 
  19   6   5       28.25       26.32     28.18 o 
  20   6   5     4032.43     3980.02    103.25 o 
  21   6   5      105.41      100.24     32.77 o 
  22   6   5     2053.36     1979.90     54.11 o 
  23   6   5      604.15      618.56     46.50 o 
  24   6   5      314.98      376.90     41.85 o 
  25   6   5      252.14      189.25     37.20 o 
  26   6   5      915.94      775.44     36.61 o 
  27   6   5       41.91      -12.08     36.24 o 
  28   6   5      408.59      402.67     56.37 o 
 -27   7   5      172.86       34.69     36.69 o 
 -26   7   5        1.77      -52.35     52.35 o 
 -25   7   5      173.05      277.57    116.77 o 
 -24   7   5        0.22      117.01     34.05 o 
 -23   7   5     1189.27     1144.67     54.63 o 
 -22   7   5       83.82      221.87     41.17 o 
 -21   7   5     1201.09     1015.46     59.43 o 
 -20   7   5      144.70      181.49     36.02 o 
 -19   7   5     1498.80     1927.11     54.19 o 
 -18   7   5      746.32      552.13     31.86 o 
 -17   7   5     1027.41      864.74     31.65 o 
 -16   7   5      230.67      294.69     27.36 o 
 -15   7   5     1382.89     1433.33     33.50 o 
 -14   7   5      690.51      687.81     22.57 o 
 -13   7   5     1189.21     1394.76     25.49 o 
 -12   7   5     4829.31     4508.48     53.21 o 
 -11   7   5     1140.35     1037.61     18.41 o 
 -10   7   5     2852.56     2911.97     40.46 o 
  -9   7   5      997.89     1110.51     20.12 o 
  -8   7   5     1226.76     1086.03     21.78 o 
  -7   7   5      437.10      364.54     19.99 o 
  -6   7   5     2435.03     2552.17     42.61 o 
  -5   7   5      724.12      708.23     22.39 o 
  -4   7   5    10162.73    11300.42    135.15 o 
  -3   7   5      219.08      165.99     32.68 o 
  -2   7   5     7691.86     7493.06    247.85 o 
  -1   7   5     1973.59     1573.38     66.26 o 
   0   7   5     1339.65     1492.97     46.88 o 
   1   7   5        0.08        8.05     33.15 o 
   2   7   5    18925.16    20049.56    370.45 o 
   3   7   5      330.27      279.33     28.43 o 
   4   7   5     1139.57     1256.07     32.24 o 
   5   7   5        2.08       18.44     18.40 o 
   6   7   5     2493.72     2902.87     50.47 o 
   7   7   5       74.71       51.50     22.20 o 
   8   7   5       19.58       57.27     17.42 o 
   9   7   5      759.96      736.24     24.15 o 
  10   7   5    15912.81    16046.83    122.25 o 
  11   7   5      676.02      624.77     22.28 o 
  12   7   5     3193.71     3197.11     38.82 o 
  13   7   5      354.43      474.00     22.37 o 
  14   7   5      724.57      806.14     24.15 o 
  15   7   5       94.60      165.87     23.41 o 
  16   7   5      424.28      429.73     25.35 o 
  17   7   5      649.75      603.22     27.50 o 
  18   7   5      679.96      621.73     29.83 o 
  19   7   5      429.54      583.11     30.32 o 
  20   7   5       30.77       47.22     28.05 o 
  21   7   5      518.48      582.09     40.04 o 
  22   7   5      913.84      903.56     48.12 o 
  23   7   5      370.13      311.58     43.24 o 
  24   7   5      699.81      654.83     43.24 o 
  25   7   5      129.73      144.62     55.13 o 
  26   7   5       93.95      110.06     32.55 o 
  27   7   5       88.74       53.69     32.77 o 
 -27   8   5      164.95      117.96     60.40 o 
 -26   8   5       99.18       56.37     39.86 o 
 -25   8   5      413.40      381.29     48.15 o 
 -24   8   5      363.67      243.46     53.87 o 
 -23   8   5      125.48      183.16     35.57 o 
 -22   8   5      183.31      202.09     37.45 o 
 -21   8   5       40.00       44.71     37.41 o 
 -20   8   5      387.97      386.34     31.36 o 
 -19   8   5       43.18       68.11     30.61 o 
 -18   8   5     2798.56     2680.09     72.55 o 
 -17   8   5      202.88      164.53     30.80 o 
 -16   8   5       34.88       32.55     26.05 o 
 -15   8   5     1425.63     1425.67     28.45 o 
 -14   8   5     9120.07    10041.41    105.61 o 
 -13   8   5       14.55       59.94     19.93 o 
 -12   8   5      503.84      569.10     19.78 o 
 -11   8   5       37.20       69.10     16.74 o 
 -10   8   5     3673.81     3800.32     46.61 o 
  -9   8   5     1411.16     1459.96     25.77 o 
  -8   8   5       16.14       -1.70     17.75 o 
  -7   8   5     2243.95     2163.59     32.72 o 
  -6   8   5      374.59      368.52     18.41 o 
  -5   8   5        6.46       -0.05     18.95 o 
  -4   8   5    14574.39    15139.57     66.18 o 
  -3   8   5      400.24      287.77     18.78 o 
  -2   8   5     1782.16     1998.12     38.36 o 
  -1   8   5      297.51      334.05     27.12 o 
   0   8   5       91.67       84.56     34.17 o 
   1   8   5       60.64      107.21     26.05 o 
   2   8   5      238.14      416.19     29.08 o 
   3   8   5      966.41      773.50     25.00 o 
   4   8   5     1186.92     1240.91     30.57 o 
   5   8   5      275.76      284.97     19.44 o 
   6   8   5      930.12     1202.60     24.61 o 
   7   8   5      402.53      358.39     18.79 o 
   8   8   5     1262.42     1016.22     24.83 o 
   9   8   5     1361.70     1224.73     37.22 o 
  10   8   5      108.08      113.01     15.03 o 
  11   8   5      502.12      389.58     25.78 o 
  12   8   5     9652.59    10151.13    105.65 o 
  13   8   5      885.01      804.03     25.13 o 
  14   8   5     1565.31     1609.38     28.27 o 
  15   8   5       47.12       -1.71     24.57 o 
  16   8   5      208.84      195.30     26.48 o 
  17   8   5        0.34       -1.32     27.37 o 
  18   8   5     5423.42     5239.17     87.64 o 
  19   8   5      449.75      245.71     28.61 o 
  20   8   5      649.16      710.14     34.21 o 
  21   8   5       14.50      -22.66     29.40 o 
  22   8   5      256.34      271.32     35.36 o 
  23   8   5      143.99      117.05     37.54 o 
  24   8   5     1168.49     1051.52     48.32 o 
  25   8   5        4.23        5.75     27.33 o 
  26   8   5      170.81      136.91     39.86 o 
  27   8   5        0.38       88.59     48.32 o 
 -26   9   5       76.39      -40.27     40.27 o 
 -25   9   5      429.01      337.34     60.40 o 
 -24   9   5       42.85       80.53     56.37 o 
 -23   9   5      886.90     1147.07     92.61 o 
 -22   9   5       30.01       32.21     56.95 o 
 -21   9   5       30.07      -43.51     43.94 o 
 -20   9   5      497.83      386.40     40.28 o 
 -19   9   5        0.18       33.47     42.62 o 
 -18   9   5     2653.50     2480.47     58.00 o 
 -17   9   5      524.14      661.58     31.94 o 
 -16   9   5       47.18       74.29     33.92 o 
 -15   9   5        3.07       40.28     27.01 o 
 -14   9   5        0.52       32.85     26.71 o 
 -13   9   5      116.41      102.00     26.64 o 
 -12   9   5      351.17      322.22     25.37 o 
 -11   9   5      349.27      393.48     24.09 o 
 -10   9   5      388.75      284.88     22.81 o 
  -9   9   5      269.99      295.74     22.17 o 
  -8   9   5        6.74       33.12     18.61 o 
  -7   9   5     4444.97     3974.47     28.04 o 
  -6   9   5     2087.82     2101.82     28.17 o 
  -5   9   5     2252.44     2590.01     22.31 o 
  -4   9   5     7674.59     8531.70     64.86 o 
  -3   9   5       99.10       52.31     20.71 o 
  -2   9   5    13192.56    14735.03    143.06 o 
  -1   9   5        6.36       19.80     17.02 o 
   0   9   5     2721.77     2935.72     23.95 o 
   1   9   5     3813.63     4216.09     42.97 o 
   2   9   5       22.53       46.92     17.51 o 
   3   9   5      585.87      707.75     16.88 o 
   4   9   5        3.64       18.01     16.75 o 
   5   9   5      747.80      624.79     18.75 o 
   6   9   5       17.82       11.40     16.39 o 
   7   9   5      219.84      178.91     18.04 o 
   8   9   5      220.72      278.59     17.70 o 
   9   9   5     1058.24     1122.28     28.48 o 
  10   9   5       30.65       46.78     19.90 o 
  11   9   5       15.99       28.41     25.68 o 
  12   9   5       79.86       57.74     25.86 o 
  13   9   5     1361.98     1151.13     29.53 o 
  14   9   5     3514.29     3614.58     78.84 o 
  15   9   5     1415.45     1674.43     51.23 o 
  16   9   5     2637.12     2302.74     48.70 o 
  17   9   5       53.32       41.68     27.15 o 
  18   9   5       95.86       88.84     28.49 o 
  19   9   5      407.53      335.31     38.14 o 
  20   9   5      145.66       92.83     26.99 o 
  21   9   5       15.10        8.66     29.01 o 
  22   9   5      233.89      130.53     31.66 o 
  23   9   5      190.10      154.28     53.87 o 
  24   9   5      169.25      287.05    112.75 o 
  25   9   5       78.01       36.24     45.56 o 
  26   9   5        0.24      -32.21     39.86 o 
 -26  10   5      260.91      410.39     68.45 o 
 -25  10   5      229.70      240.92     45.56 o 
 -24  10   5       43.16       31.27     48.15 o 
 -23  10   5      731.20      914.92     56.95 o 
 -22  10   5        7.40       36.24     56.95 o 
 -21  10   5      417.90      340.28     79.24 o 
 -20  10   5     1597.95     1810.66     71.01 o 
 -19  10   5      223.91       57.27     55.41 o 
 -18  10   5     2267.95     2361.62    140.93 o 
 -17  10   5       59.95       13.01     54.76 o 
 -16  10   5       11.04        3.97     41.13 o 
 -15  10   5     1704.02     1607.71     75.56 o 
 -14  10   5     5619.91     6249.74     93.45 o 
 -13  10   5     2754.01     2976.32     56.42 o 
 -12  10   5     1202.48     1159.73     31.36 o 
 -11  10   5     1363.15     1480.57     31.81 o 
 -10  10   5    11673.81    11911.36    166.34 o 
  -9  10   5     1259.35     1221.64     26.64 o 
  -8  10   5     8465.72     9114.14    123.44 o 
  -7  10   5      717.56      771.66     21.73 o 
  -6  10   5    10158.04     9910.18    100.07 o 
  -5  10   5      616.51      714.73     19.79 o 
  -4  10   5     2229.30     1922.87     36.29 o 
  -3  10   5     1484.67     1430.35     25.44 o 
  -2  10   5     3447.35     3745.49     31.90 o 
  -1  10   5      574.19      622.86     20.43 o 
   0  10   5     5625.12     5206.27     58.46 o 
   1  10   5      863.17      741.73     30.06 o 
   2  10   5    11079.49    10774.59     66.65 o 
   3  10   5      217.31      291.46     18.12 o 
   4  10   5      351.58      330.82     16.72 o 
   5  10   5      613.37      631.32     20.78 o 
   6  10   5     7669.48     7058.12     73.07 o 
   7  10   5       35.23       29.43     18.75 o 
   8  10   5     8366.16     7798.04     74.35 o 
   9  10   5        0.30       -8.89     18.63 o 
  10  10   5     6093.14     6040.53     60.55 o 
  11  10   5     1814.00     1767.42     40.58 o 
  12  10   5     5978.83     5573.25     86.33 o 
  13  10   5       10.40        2.40     31.51 o 
  14  10   5     5200.57     4769.00     53.01 o 
  15  10   5       19.28      -12.40     40.85 o 
  16  10   5      632.27      594.14     44.09 o 
  17  10   5      255.18      183.69     43.43 o 
  18  10   5      897.90      809.33     46.26 o 
  19  10   5      165.28      174.26     38.44 o 
  20  10   5      273.12      205.36     40.36 o 
  21  10   5        1.14      -30.72     36.12 o 
  22  10   5      159.88       54.98     43.75 o 
  23  10   5       24.82       27.49     41.33 o 
  24  10   5      186.67      164.86     48.15 o 
  25  10   5       24.05       96.64     60.40 o 
  26  10   5       12.45       24.16     64.43 o 
 -26  11   5      827.08      684.53     56.37 o 
 -25  11   5        0.41       16.11     39.86 o 
 -24  11   5     1154.74     1205.06     51.25 o 
 -23  11   5      219.16      230.16     51.25 o 
 -22  11   5     1690.17     2116.36     65.30 o 
 -21  11   5      130.77      114.51     49.77 o 
 -20  11   5     1204.61     1261.93     68.45 o 
 -19  11   5      136.21       94.25     53.75 o 
 -18  11   5     8414.87    10036.73    189.25 o 
 -17  11   5     1853.62     2057.81     53.26 o 
 -16  11   5     5403.43     5748.75    122.05 o 
 -15  11   5       27.87      -32.56     40.23 o 
 -14  11   5    12392.49    11638.37     92.48 o 
 -13  11   5     1466.92     1613.90     37.70 o 
 -12  11   5     7121.47     8118.91    133.08 o 
 -11  11   5     1205.42     1221.78     33.27 o 
 -10  11   5      383.86      338.37     29.14 o 
  -9  11   5        0.76      -22.54     22.54 o 
  -8  11   5     2042.97     2065.99     25.93 o 
  -7  11   5     1294.09     1363.27     34.84 o 
  -6  11   5     1215.13     1295.19     22.15 o 
  -5  11   5       65.60       87.48     19.27 o 
  -4  11   5       99.93       62.62     23.86 o 
  -3  11   5     1724.79     1772.54     24.38 o 
  -2  11   5      228.66      195.63     20.07 o 
  -1  11   5     4252.56     4398.03     29.30 o 
   0  11   5     1538.94     1792.88     33.64 o 
   1  11   5     2805.85     2709.05     33.78 o 
   2  11   5     2146.04     2352.58     29.39 o 
   3  11   5     1117.04     1121.97     23.83 o 
   4  11   5     1046.22     1100.01     29.30 o 
   5  11   5       16.34       21.08     17.58 o 
   6  11   5      245.09      236.23     18.34 o 
   7  11   5      620.57      467.28     23.03 o 
   8  11   5      318.76      390.22     21.52 o 
   9  11   5      389.78      465.64     21.97 o 
  10  11   5      721.17      535.15     28.81 o 
  11  11   5      210.79      228.09     29.60 o 
  12  11   5      791.51      748.35     29.81 o 
  13  11   5      132.31       71.71     32.33 o 
  14  11   5     6964.42     6638.14     90.42 o 
  15  11   5     1407.33     1271.80     38.31 o 
  16  11   5     3875.54     4478.67     59.58 o 
  17  11   5     1197.88     1246.81     46.77 o 
  18  11   5     2277.98     2412.02     67.42 o 
  19  11   5      350.81      316.74     42.14 o 
  20  11   5     1306.62     1321.44     42.62 o 
  21  11   5     1410.24     1621.00     51.79 o 
  22  11   5      965.60     1027.46     52.35 o 
  23  11   5      279.39      283.20     37.54 o 
  24  11   5     1246.36     1299.02     88.59 o 
  25  11   5       43.72       20.13     39.86 o 
 -25  12   5        4.47       24.16     34.17 o 
 -24  12   5      964.64      835.83     72.48 o 
 -23  12   5       40.72      -35.43     35.43 o 
 -22  12   5     1426.54     1437.62     56.95 o 
 -21  12   5      508.94      628.35     47.90 o 
 -20  12   5        1.03      -17.87     47.90 o 
 -19  12   5       75.19       44.29     56.95 o 
 -18  12   5     2506.00     2762.39     74.03 o 
 -17  12   5      722.37      791.14     65.09 o 
 -16  12   5     5317.48     5719.11     90.82 o 
 -15  12   5      489.74      601.71     44.90 o 
 -14  12   5      688.82      564.15     36.54 o 
 -13  12   5        1.66      -17.14     30.28 o 
 -12  12   5      240.70      286.44     29.78 o 
 -11  12   5      747.16      775.09     28.50 o 
 -10  12   5      416.09      479.43     25.37 o 
  -9  12   5       72.79       81.18     24.05 o 
  -8  12   5      519.08      692.54     24.71 o 
  -7  12   5       85.63       82.32     22.09 o 
  -6  12   5       24.69       23.09     21.14 o 
  -5  12   5      679.46      784.82     29.09 o 
  -4  12   5     7695.34     8611.06     64.52 o 
  -3  12   5        6.00       -5.66     23.85 o 
  -2  12   5      305.69      330.67     21.83 o 
  -1  12   5      924.65      759.57     25.21 o 
   0  12   5     4239.90     3952.12     39.56 o 
   1  12   5       23.92       54.99     20.98 o 
   2  12   5        2.21       16.89     18.00 o 
   3  12   5      424.92      491.49     20.11 o 
   4  12   5       36.89       30.25     18.81 o 
   5  12   5       43.59       45.29     19.20 o 
   6  12   5      289.76      209.00     20.04 o 
   7  12   5       57.73       46.82     20.04 o 
   8  12   5     3144.09     3007.22     68.11 o 
   9  12   5       87.20       92.40     22.96 o 
  10  12   5       16.24       30.71     27.03 o 
  11  12   5      664.04      463.91     34.69 o 
  12  12   5     8290.97     8797.50    129.99 o 
  13  12   5     1985.70     1689.10     48.93 o 
  14  12   5     2937.68     2780.85     57.42 o 
  15  12   5      515.65      487.57     37.75 o 
  16  12   5     1519.73     1427.96     54.63 o 
  17  12   5       65.89       64.95     44.09 o 
  18  12   5     2612.76     2583.99     80.21 o 
  19  12   5     1262.33     1361.64     52.13 o 
  20  12   5     1354.45     1286.26     74.39 o 
  21  12   5       98.18      113.62     42.31 o 
  22  12   5      505.73      558.39     42.31 o 
  23  12   5        3.93       38.90     39.54 o 
  24  12   5      628.42      653.69     44.50 o 
  25  12   5      789.84      892.10     44.29 o 
 -24  13   5       13.83       34.69     36.69 o 
 -23  13   5        1.61      -14.36     41.35 o 
 -22  13   5       86.53      -24.16     38.57 o 
 -21  13   5       99.64       83.22     41.85 o 
 -20  13   5      745.45      667.25     52.31 o 
 -19  13   5      585.59      548.79     43.56 o 
 -18  13   5      262.31      221.31     52.68 o 
 -17  13   5     1411.60     1588.71    116.24 o 
 -16  13   5       54.96      101.06     43.35 o 
 -15  13   5     3237.00     3673.59     72.07 o 
 -14  13   5     5090.32     5148.10     81.93 o 
 -13  13   5     3937.51     4050.21     44.22 o 
 -12  13   5     2113.36     1884.28     47.90 o 
 -11  13   5     1141.34     1110.53     31.61 o 
 -10  13   5     1347.64     1334.18     31.45 o 
  -9  13   5      840.01      833.94     27.26 o 
  -8  13   5     3698.01     3543.57     33.09 o 
  -7  13   5      365.20      458.54     23.73 o 
  -6  13   5     2839.58     3004.29     37.60 o 
  -5  13   5      170.92      145.43     27.39 o 
  -4  13   5      967.41     1081.22     37.51 o 
  -3  13   5      189.99      213.16     28.01 o 
  -2  13   5      301.20      307.47     27.03 o 
  -1  13   5       54.74       86.68     22.37 o 
   0  13   5     4002.25     3767.39     46.12 o 
   1  13   5      769.40      733.44     27.34 o 
   2  13   5     5825.23     5566.70     77.14 o 
   3  13   5       49.17       24.31     19.76 o 
   4  13   5      990.23     1142.26     28.79 o 
   5  13   5     1129.99     1200.47     41.83 o 
   6  13   5     1371.07     1643.43     28.84 o 
   7  13   5        2.88        0.38     24.10 o 
   8  13   5    10711.84    10744.91    219.24 o 
   9  13   5      451.16      501.89     34.21 o 
  10  13   5     1923.59     1929.19     39.42 o 
  11  13   5      119.17       48.60     29.55 o 
  12  13   5      396.47      372.26     36.34 o 
  13  13   5     3122.51     3347.00     71.36 o 
  14  13   5     2487.86     2273.91     44.18 o 
  15  13   5      815.50      829.53     37.75 o 
  16  13   5     1750.13     1820.71     44.36 o 
  17  13   5      361.35      471.60     42.62 o 
  18  13   5     1264.82     1370.83     45.28 o 
  19  13   5     1369.32     1420.25     53.82 o 
  20  13   5        2.83       22.15     35.82 o 
  21  13   5      101.36      113.66     39.76 o 
  22  13   5        2.32       50.59     50.72 o 
  23  13   5      217.72      249.98     32.73 o 
  24  13   5       11.29       21.06     36.69 o 
 -23  14   5      102.20       81.15     36.69 o 
 -22  14   5        4.93      -32.55     32.55 o 
 -21  14   5      117.55       81.22     33.09 o 
 -20  14   5       54.16       14.89     53.47 o 
 -19  14   5     1087.27     1270.11     46.99 o 
 -18  14   5       77.00       28.86     43.01 o 
 -17  14   5      259.66      382.04     39.82 o 
 -16  14   5     1687.38     1840.38     42.00 o 
 -15  14   5      195.35      219.62     38.69 o 
 -14  14   5      192.20      218.17     31.57 o 
 -13  14   5     1511.21     1415.96     36.42 o 
 -12  14   5      927.36      820.37     30.89 o 
 -11  14   5       11.85      -13.62     29.15 o 
 -10  14   5     3318.63     3078.56     61.62 o 
  -9  14   5     2032.24     2283.59     44.47 o 
  -8  14   5     5207.90     5483.03     65.36 o 
  -7  14   5     1029.22     1113.03     30.56 o 
  -6  14   5     6712.96     6344.93     86.02 o 
  -5  14   5     2049.39     2160.88     42.02 o 
  -4  14   5      847.09      975.60     46.05 o 
  -3  14   5     3754.46     3940.44     97.84 o 
  -2  14   5       24.13       73.02     28.08 o 
  -1  14   5     2225.67     2337.00     59.09 o 
   0  14   5        5.36        4.39     24.25 o 
   1  14   5      459.67      485.44     28.10 o 
   2  14   5      321.20      304.71     29.39 o 
   3  14   5      333.95      325.20     29.69 o 
   4  14   5      489.45      566.62     25.62 o 
   5  14   5     2789.27     2772.26     52.72 o 
   6  14   5     5732.50     6335.27     58.87 o 
   7  14   5     5259.44     5169.17     49.94 o 
   8  14   5     3051.14     2758.26     57.54 o 
   9  14   5      106.56       61.18     31.10 o 
  10  14   5      472.36      527.44     33.02 o 
  11  14   5     1875.70     1965.64     48.81 o 
  12  14   5     3459.71     3876.67     75.20 o 
  13  14   5      563.92      508.42     33.24 o 
  14  14   5     1889.07     2341.44     88.55 o 
  15  14   5      779.07      563.09     37.11 o 
  16  14   5     1978.73     1966.57     41.52 o 
  17  14   5      653.78      666.72     42.14 o 
  18  14   5       31.32       86.98     39.06 o 
  19  14   5      854.62      699.18     47.11 o 
  20  14   5      405.27      461.57     63.24 o 
  21  14   5       33.15        1.41     37.54 o 
  22  14   5      100.14       30.69     32.73 o 
  23  14   5       17.99       17.26     38.66 o 
 -23  15   5      546.35      587.89     56.37 o 
 -22  15   5      120.37       59.06     32.55 o 
 -21  15   5      540.28      582.57     37.20 o 
 -20  15   5      239.42      265.48     34.05 o 
 -19  15   5     1067.58     1066.87     40.63 o 
 -18  15   5     2355.14     2155.87     57.66 o 
 -17  15   5      340.75      425.66     37.45 o 
 -16  15   5        1.92       33.93     41.71 o 
 -15  15   5       55.68       68.67     36.40 o 
 -14  15   5      263.11      290.96     36.62 o 
 -13  15   5     2257.61     2384.19     38.44 o 
 -12  15   5       65.32       71.51     27.02 o 
 -11  15   5     1191.02     1235.65     32.36 o 
 -10  15   5      417.85      455.28     30.43 o 
  -9  15   5      598.44      576.73     35.87 o 
  -8  15   5     2176.21     2117.17     36.22 o 
  -7  15   5        1.61       -8.72     29.58 o 
  -6  15   5     4377.14     4306.51     54.02 o 
  -5  15   5       92.67      100.77     30.12 o 
  -4  15   5     4376.78     4653.51    105.65 o 
  -3  15   5      170.71      220.13     29.89 o 
  -2  15   5      354.77      331.95     29.96 o 
  -1  15   5      290.23      286.84     37.09 o 
   0  15   5     1707.63     1648.41     34.43 o 
   1  15   5      299.37      238.67     30.35 o 
   2  15   5     5229.71     5036.85     70.83 o 
   3  15   5       99.76      110.30     26.51 o 
   4  15   5     1659.85     1722.38     34.43 o 
   5  15   5      374.57      338.67     26.89 o 
   6  15   5       12.68       -0.91     25.32 o 
   7  15   5        1.43        9.81     26.03 o 
   8  15   5     3192.41     2945.53     57.65 o 
   9  15   5      619.79      768.89     32.16 o 
  10  15   5      198.87      124.52     32.55 o 
  11  15   5      354.66      345.79     33.02 o 
  12  15   5     7394.13     7442.64    169.01 o 
  13  15   5        2.28       21.43     32.04 o 
  14  15   5      796.28      687.95     43.82 o 
  15  15   5      554.05      357.81     36.73 o 
  16  15   5       49.10       58.64     33.38 o 
  17  15   5     1006.72     1299.75     60.44 o 
  18  15   5      856.75      850.42     40.63 o 
  19  15   5       86.50      120.07     38.26 o 
  20  15   5      510.65      439.17     35.73 o 
  21  15   5       87.77       62.91     36.42 o 
  22  15   5      242.07      222.54     27.89 o 
 -22  16   5       23.33        0.00     48.32 o 
 -21  16   5       52.08       43.89     33.31 o 
 -20  16   5       37.13       51.27     30.00 o 
 -19  16   5       71.19       67.11     32.43 o 
 -18  16   5      262.16      134.97     40.11 o 
 -17  16   5      526.64      481.42     45.33 o 
 -16  16   5      538.97      592.63     39.65 o 
 -15  16   5     1046.66     1111.19     42.73 o 
 -14  16   5       13.88       17.64     33.01 o 
 -13  16   5      713.42      688.54     38.25 o 
 -12  16   5     2496.36     2591.33    102.04 o 
 -11  16   5     1185.07     1161.89     39.71 o 
 -10  16   5      292.42      293.18     35.33 o 
  -9  16   5      209.55      190.32     35.79 o 
  -8  16   5      226.76      260.18     36.62 o 
  -7  16   5      368.64      478.59     36.50 o 
  -6  16   5     3994.92     3742.77     68.46 o 
  -5  16   5      164.32      138.20     29.69 o 
  -4  16   5       66.07      112.29     31.26 o 
  -3  16   5      570.98      548.00     41.27 o 
  -2  16   5       49.19       30.35     39.22 o 
  -1  16   5        0.25      -31.92     39.42 o 
   0  16   5     2188.49     2173.74     63.69 o 
   1  16   5      128.80       82.59     29.22 o 
   2  16   5       62.32       62.86     30.26 o 
   3  16   5      704.83      825.02     28.89 o 
   4  16   5      125.98      153.18     30.26 o 
   5  16   5     1249.42     1379.15     34.43 o 
   6  16   5      175.39      205.59     29.77 o 
   7  16   5       12.67       37.49     25.62 o 
   8  16   5      868.76      814.57     33.19 o 
   9  16   5      104.50      191.02     32.55 o 
  10  16   5     3077.51     2931.81     66.15 o 
  11  16   5     2809.46     2964.53     93.05 o 
  12  16   5     2307.11     2483.54     57.16 o 
  13  16   5      834.70      809.32     41.57 o 
  14  16   5       55.68        5.89     29.56 o 
  15  16   5      374.47      473.25     34.82 o 
  16  16   5       96.14      153.55     32.60 o 
  17  16   5       85.47       52.63     34.86 o 
  18  16   5      637.46      755.90     40.51 o 
  19  16   5       20.19      -12.76     57.73 o 
  20  16   5      479.07      458.89     41.85 o 
  21  16   5       52.93       28.53     27.89 o 
 -20  17   5      139.78       97.40     24.44 o 
 -19  17   5        0.28       22.61     33.71 o 
 -18  17   5     1311.55     1502.15     35.65 o 
 -17  17   5      333.24      392.53     34.86 o 
 -16  17   5      696.99      557.68     48.52 o 
 -15  17   5      110.84      106.67     32.20 o 
 -14  17   5      354.15      371.53     34.20 o 
 -13  17   5      244.15      177.85     37.01 o 
 -12  17   5     6517.28     6716.64     85.38 o 
 -11  17   5      227.67      239.70     33.21 o 
 -10  17   5     5876.46     6065.65     99.64 o 
  -9  17   5      137.63      125.95     34.86 o 
  -8  17   5       16.68       51.44     35.50 o 
  -7  17   5      193.03      229.15     35.86 o 
  -6  17   5     1779.04     1837.44     40.68 o 
  -5  17   5      220.42      281.98     37.01 o 
  -4  17   5     3561.77     3636.37     78.55 o 
  -3  17   5      196.14      187.87     42.08 o 
  -2  17   5      162.67      119.56     41.43 o 
  -1  17   5      626.44      625.45     42.01 o 
   0  17   5     1268.01     1228.42     43.50 o 
   1  17   5      374.39      375.77     41.27 o 
   2  17   5     3535.79     3730.84    103.45 o 
   3  17   5       15.76      -13.02     28.15 o 
   4  17   5     1422.44     1367.02     58.83 o 
   5  17   5     1461.08     1381.89     39.02 o 
   6  17   5     5725.49     5625.53    109.29 o 
   7  17   5      122.57       82.28     37.09 o 
   8  17   5       63.53       16.06     31.29 o 
   9  17   5      119.46      151.68     31.86 o 
  10  17   5       21.38       16.75     29.88 o 
  11  17   5      231.50      178.53     30.57 o 
  12  17   5     2109.04     1932.05     40.78 o 
  13  17   5       23.61       28.98     25.94 o 
  14  17   5       32.71       65.39     24.65 o 
  15  17   5      106.61      134.73     26.41 o 
  16  17   5      102.57       91.11     30.39 o 
  17  17   5        6.88       71.47     36.61 o 
  18  17   5      533.32      499.03     34.93 o 
  19  17   5      152.48      143.84     39.60 o 
  20  17   5      537.09      554.56     68.45 o 
 -19  18   5       17.76       53.15     48.32 o 
 -18  18   5       87.44       73.88     33.90 o 
 -17  18   5       14.76       -4.34     38.57 o 
 -16  18   5      427.35      434.21     36.54 o 
 -15  18   5       30.50       29.10     37.04 o 
 -14  18   5        6.38      -30.59     38.44 o 
 -13  18   5      315.91      250.96     31.76 o 
 -12  18   5       16.58        1.15     33.31 o 
 -11  18   5      486.19      523.49     38.51 o 
 -10  18   5     1088.89     1097.05     35.05 o 
  -9  18   5      602.33      623.53     35.05 o 
  -8  18   5     1242.61     1078.15     38.49 o 
  -7  18   5     3244.63     3180.02     49.30 o 
  -6  18   5      296.06      247.52     36.60 o 
  -5  18   5        0.02      -31.28     35.51 o 
  -4  18   5      603.86      617.61     36.89 o 
  -3  18   5       26.14       45.20     41.84 o 
  -2  18   5     2874.39     2592.61     67.59 o 
  -1  18   5     1099.22     1098.38     53.64 o 
   0  18   5     1164.73     1270.91     61.05 o 
   1  18   5        8.00      -12.67     33.71 o 
   2  18   5     2390.06     2307.31     76.24 o 
   3  18   5      211.65      165.26     34.98 o 
   4  18   5      584.02      444.72     32.87 o 
   5  18   5      163.90      170.43     30.84 o 
   6  18   5       44.78       35.02     36.50 o 
   7  18   5     1020.93     1200.13     40.73 o 
   8  18   5     4002.38     4165.08     81.19 o 
   9  18   5     1056.20      943.74     49.27 o 
  10  18   5     1725.47     1693.12     38.81 o 
  11  18   5      271.93      302.65     26.89 o 
  12  18   5      287.60      268.65     25.96 o 
  13  18   5      676.21      768.71     29.88 o 
  14  18   5       21.99       13.79     28.54 o 
  15  18   5      580.67      542.44     45.39 o 
  16  18   5        1.38        0.33     27.75 o 
  17  18   5        1.38      -18.09     34.64 o 
  18  18   5      189.01      250.69     30.75 o 
  19  18   5      111.24      196.94     36.69 o 
 -18  19   5       12.34       80.53     36.69 o 
 -17  19   5        5.87      -29.79     31.88 o 
 -16  19   5       32.45       33.52     36.61 o 
 -15  19   5       62.96       64.25     32.04 o 
 -14  19   5       39.01       57.25     35.36 o 
 -13  19   5      112.76       87.13     29.22 o 
 -12  19   5      142.58       56.42     31.51 o 
 -11  19   5       43.17       83.40     31.39 o 
 -10  19   5      270.85      324.22     29.85 o 
  -9  19   5       25.96       41.52     31.66 o 
  -8  19   5       81.96       73.25     31.59 o 
  -7  19   5       70.11       16.00     33.13 o 
  -6  19   5     1048.59     1306.08     38.53 o 
  -5  19   5      224.56      212.01     34.33 o 
  -4  19   5     1053.97     1222.81     37.75 o 
  -3  19   5        2.38      -29.65     34.02 o 
  -2  19   5      442.91      658.15     50.51 o 
  -1  19   5       36.44        1.01     40.06 o 
   0  19   5      393.11      368.90     34.92 o 
   1  19   5       18.11      -15.73     33.50 o 
   2  19   5      211.85      186.35     33.71 o 
   3  19   5     1254.79     1379.08     46.10 o 
   4  19   5      119.32       76.50     29.55 o 
   5  19   5       86.30       87.89     29.29 o 
   6  19   5     1805.23     1928.81     53.47 o 
   7  19   5        1.61      -34.15     34.15 o 
   8  19   5     1074.49      970.04     36.43 o 
   9  19   5       17.26      -12.89     32.41 o 
  10  19   5      102.92      101.47     32.41 o 
  11  19   5       10.32      -22.46     27.27 o 
  12  19   5      532.50      445.79     27.27 o 
  13  19   5       55.22       73.75     26.48 o 
  14  19   5      699.02      705.71     29.50 o 
  15  19   5      377.70      415.02     27.75 o 
  16  19   5     1438.92     1472.99     66.62 o 
  17  19   5      209.96      373.85     64.43 o 
 -16  20   5      169.56      138.67     31.88 o 
 -15  20   5        3.39       22.58     29.18 o 
 -14  20   5       56.48       22.26     30.71 o 
 -13  20   5      627.68      588.10     35.36 o 
 -12  20   5      130.21      211.00     26.57 o 
 -11  20   5      362.44      461.60     29.87 o 
 -10  20   5     1681.47     1824.68     58.33 o 
  -9  20   5       47.15       48.41     27.37 o 
  -8  20   5      837.99      836.10     31.71 o 
  -7  20   5       84.60       68.05     30.41 o 
  -6  20   5       18.91       -3.10     31.78 o 
  -5  20   5      231.35      286.83     32.93 o 
  -4  20   5      637.83      525.76     34.02 o 
  -3  20   5      317.57      312.16     32.84 o 
  -2  20   5      537.42      448.93     34.21 o 
  -1  20   5     4799.21     5050.89    175.88 o 
   0  20   5       37.72       11.72     33.39 o 
   1  20   5     1678.62     1828.92     54.68 o 
   2  20   5     2312.57     2505.75     53.27 o 
   3  20   5      667.05      727.13     36.84 o 
   4  20   5     3647.63     3554.84     96.45 o 
   5  20   5     1264.97     1405.83     44.64 o 
   6  20   5      129.39      104.37     32.60 o 
   7  20   5      361.59      388.01     31.99 o 
   8  20   5       34.27       53.22     36.56 o 
   9  20   5      774.44      786.40     32.79 o 
  10  20   5      153.55      125.14     27.27 o 
  11  20   5      964.93     1000.83     39.35 o 
  12  20   5      135.66       75.31     27.20 o 
  13  20   5      273.47      249.84     55.09 o 
  14  20   5     1401.98     1624.35     35.43 o 
  15  20   5       85.07       48.32     34.17 o 
  16  20   5      174.10      144.96     40.27 o 
 -14  21   5      123.73      115.39     26.61 o 
 -13  21   5      458.29      429.26     30.71 o 
 -12  21   5       72.79       85.47     29.64 o 
 -11  21   5     1150.61     1058.75     47.94 o 
 -10  21   5      173.50      196.25     27.72 o 
  -9  21   5      956.36      916.35     42.86 o 
  -8  21   5      358.45      380.07     27.75 o 
  -7  21   5     1106.66     1138.43     36.75 o 
  -6  21   5       38.66       85.37     28.08 o 
  -5  21   5     4070.84     3988.18    117.92 o 
  -4  21   5        2.74       21.74     30.37 o 
  -3  21   5     1507.98     1841.60     40.22 o 
  -2  21   5        2.60      -22.29     30.37 o 
  -1  21   5        0.97       -1.23     30.89 o 
   0  21   5       39.96       59.25     30.75 o 
   1  21   5      426.00      396.71     33.30 o 
   2  21   5       83.43      -18.59     30.08 o 
   3  21   5      139.07       90.67     30.08 o 
   4  21   5      552.21      678.36     40.85 o 
   5  21   5      104.82       91.41     36.77 o 
   6  21   5      413.64      377.13     38.09 o 
   7  21   5      398.00      311.08     42.98 o 
   8  21   5      100.46       47.08     27.07 o 
   9  21   5      350.65      330.52     31.83 o 
  10  21   5      237.04      175.97     27.20 o 
  11  21   5      340.10      308.85     25.21 o 
  12  21   5        3.33      -12.08     24.16 o 
  13  21   5      270.05      180.35     27.90 o 
  14  21   5       74.88       32.21     40.27 o 
 -12  22   5      170.42      118.50     44.29 o 
 -11  22   5       16.66        5.11     27.10 o 
 -10  22   5       36.18        0.84     22.91 o 
  -9  22   5      237.84      329.35     26.24 o 
  -8  22   5       11.13       18.62     25.27 o 
  -7  22   5      672.10      696.38     32.41 o 
  -6  22   5        4.08        3.62     23.04 o 
  -5  22   5        2.54       -2.86     23.50 o 
  -4  22   5        1.23      -14.84     23.27 o 
  -3  22   5       52.91       30.51     28.56 o 
  -2  22   5     1495.67     1408.19     45.19 o 
  -1  22   5     2165.21     2519.14     52.01 o 
   0  22   5      697.17      741.78     39.49 o 
   1  22   5      637.60      586.05     33.94 o 
   2  22   5      219.90      213.30     28.82 o 
   3  22   5       24.22       -1.07     33.60 o 
   4  22   5      250.90      269.78     34.79 o 
   5  22   5      477.19      693.22     35.57 o 
   6  22   5       63.37       75.19     32.68 o 
   7  22   5       68.58       39.73     30.00 o 
   8  22   5        4.31      -26.82     30.22 o 
   9  22   5        7.19       34.52     32.44 o 
  10  22   5        3.36       19.28     22.86 o 
  11  22   5      771.14      766.11     25.94 o 
 -10  23   5      132.20       29.12     64.43 o 
  -9  23   5       72.92       21.23     30.19 o 
  -8  23   5       58.61       15.26     22.20 o 
  -7  23   5      203.43      258.83     41.99 o 
  -6  23   5      272.73      272.60     23.08 o 
  -5  23   5      696.25      686.54     24.87 o 
  -4  23   5        4.30       12.31     23.22 o 
  -3  23   5       33.57       32.91     23.97 o 
  -2  23   5        0.17      -17.44     23.70 o 
  -1  23   5        6.10       -0.57     23.22 o 
   0  23   5       24.73       17.32     22.54 o 
   1  23   5        1.08      -30.27     31.05 o 
   2  23   5      123.91      106.08     31.05 o 
   3  23   5      991.32      890.53     32.68 o 
   4  23   5        4.53       -9.40     30.00 o 
   5  23   5      279.58      303.65     28.57 o 
   6  23   5       11.09       37.08     26.61 o 
   7  23   5      712.05      593.67     28.57 o 
   8  23   5       81.25      117.14     25.31 o 
   9  23   5      653.03      589.66     39.86 o 
  -5  24   5       72.24        8.05     40.27 o 
  -4  24   5      738.61      600.62     36.69 o 
  -3  24   5        4.79       26.84     32.90 o 
  -2  24   5      187.52      342.92     30.75 o 
  -1  24   5      333.43      386.90     32.55 o 
   0  24   5      481.07      218.33     32.55 o 
   1  24   5       11.00      -25.94     25.94 o 
   2  24   5      450.94      326.82     36.69 o 
   3  24   5       21.27       25.86     30.75 o 
   4  24   5     1870.38     1840.80     46.65 o 
   5  24   5       37.10       88.59     64.43 o 
 -28   0   6     4383.33     4534.02     80.53 o 
 -27   0   6      445.05      402.67     64.43 o 
 -26   0   6     1406.12     1699.86     62.64 o 
 -25   0   6      392.17      460.14     88.59 o 
 -24   0   6     2737.58     2956.36     74.03 o 
 -23   0   6      634.91      946.83     44.15 o 
 -22   0   6      945.70      782.38     56.66 o 
 -21   0   6      240.49       97.85     35.10 o 
 -20   0   6     1021.69      783.22     53.63 o 
 -19   0   6      847.86      818.13     74.81 o 
 -18   0   6      431.04      435.02     39.48 o 
 -17   0   6      132.98      187.32     28.71 o 
 -16   0   6     1836.22     2278.99     49.98 o 
 -15   0   6     1385.96     1331.83     46.50 o 
 -14   0   6      387.66      478.05     36.75 o 
 -13   0   6    10277.44    11210.44    233.55 o 
 -12   0   6     2007.30     1981.27     79.76 o 
 -11   0   6      341.90      300.89     20.75 o 
 -10   0   6      460.50      452.52     27.12 o 
  -9   0   6     3953.40     3622.37    105.92 o 
  -8   0   6     8641.81     8304.40    761.04 o 
  -7   0   6     3487.50     3452.11     74.68 o 
  -6   0   6    24824.21    21744.07    201.33 o 
  -5   0   6     1699.65     1685.20     38.26 o 
  -4   0   6      326.97       97.09     30.17 o 
  -3   0   6      856.93      936.27     34.85 o 
  -2   0   6   103047.05   112113.79    974.45 o 
  -1   0   6      122.71       75.48     28.45 o 
   0   0   6    45786.28    52159.53    193.63 o 
   1   0   6     5721.65     5724.28    161.07 o 
   2   0   6     7388.61     8774.30    181.20 o 
   3   0   6     3598.49     4356.85    112.75 o 
   4   0   6     1174.73      982.51     80.53 o 
   5   0   6     3742.20     3801.17    112.75 o 
   6   0   6     3776.69     3326.02    104.69 o 
   7   0   6      915.89     1127.47     80.53 o 
   8   0   6     3053.40     2391.84     88.59 o 
   9   0   6      658.07      745.13     55.95 o 
  10   0   6     1784.20     1272.79     31.38 o 
  11   0   6      286.59      374.10     23.25 o 
  12   0   6     1807.22     2072.68     69.53 o 
  13   0   6     2483.79     2580.63     32.43 o 
  14   0   6    14758.35    15053.73     60.76 o 
  15   0   6     2370.31     2355.30     36.12 o 
  16   0   6     4751.92     5691.84    140.93 o 
  17   0   6      403.10      373.11     47.56 o 
  18   0   6     7390.47     7231.89    128.85 o 
  19   0   6      443.57      459.04     96.64 o 
  20   0   6      259.57       88.59     96.64 o 
  21   0   6     1125.38     1111.36    104.69 o 
  22   0   6     9258.32    10694.82    161.07 o 
  23   0   6        1.81      -16.11     88.59 o 
  24   0   6        4.49      -40.27     88.59 o 
  25   0   6      116.73       88.59     80.53 o 
  26   0   6      318.25      483.20     80.53 o 
  27   0   6        3.13      -32.21     64.43 o 
  28   0   6      429.37      410.72     56.37 o 
 -28   1   6     2100.77     2069.71     64.43 o 
 -27   1   6        3.50       53.69     42.43 o 
 -26   1   6     1552.79     1613.66     53.86 o 
 -25   1   6        0.51       75.85     52.31 o 
 -24   1   6     1418.82     1396.04     53.11 o 
 -23   1   6      769.51      742.94     51.34 o 
 -22   1   6       28.93       51.04     42.41 o 
 -21   1   6      422.00      316.57     31.73 o 
 -20   1   6      912.85      864.00     37.91 o 
 -19   1   6       41.92       23.17     23.37 o 
 -18   1   6      648.42      799.03     26.42 o 
 -17   1   6      450.32      417.05     25.65 o 
 -16   1   6    11515.83    12198.29     63.55 o 
 -15   1   6       43.88       30.08     23.18 o 
 -14   1   6    12786.72    12936.13    108.64 o 
 -13   1   6       59.60      115.26     18.99 o 
 -12   1   6     2143.13     2429.10     52.08 o 
 -11   1   6     1201.76     1066.45     20.11 o 
 -10   1   6     1947.28     2161.11     56.19 o 
  -9   1   6      517.12      431.65     18.72 o 
  -8   1   6     1955.95     1729.36     54.97 o 
  -7   1   6      370.66      221.80     24.42 o 
  -6   1   6       17.71       63.57     24.06 o 
  -5   1   6     3094.77     2671.89     53.09 o 
  -4   1   6    10345.05    10217.53     81.12 o 
  -3   1   6      433.55      360.10     23.22 o 
  -2   1   6     4364.48     4219.07     65.50 o 
  -1   1   6      404.47      450.71     22.13 o 
   0   1   6    17629.54    17199.84    351.33 o 
   1   1   6       70.10      104.61     22.58 o 
   2   1   6    63419.27    68265.69    946.27 o 
   3   1   6      124.13      120.80     15.19 o 
   4   1   6    12583.72    13760.49    342.30 o 
   5   1   6     1239.91     1252.41     56.95 o 
   6   1   6    11184.50    11615.13    161.07 o 
   7   1   6      178.13      177.17     39.86 o 
   8   1   6      196.21      239.74     30.81 o 
   9   1   6      504.46      540.75     28.21 o 
  10   1   6      187.50      257.40     15.98 o 
  11   1   6      138.87      128.26     15.56 o 
  12   1   6     1578.94     1523.91     29.01 o 
  13   1   6      335.47      274.67     17.57 o 
  14   1   6      526.17      541.06     20.87 o 
  15   1   6      347.36      396.61     24.79 o 
  16   1   6     4675.23     5033.88    113.76 o 
  17   1   6     1718.67     1852.36     42.31 o 
  18   1   6     1124.37     1209.60     76.51 o 
  19   1   6       44.66       49.75     45.86 o 
  20   1   6     2322.68     2468.51     79.72 o 
  21   1   6       64.25       64.43     68.33 o 
  22   1   6      421.16      391.68     59.54 o 
  23   1   6      817.20     1025.98     71.01 o 
  24   1   6        3.82       12.08     62.64 o 
  25   1   6      595.44      789.31     62.64 o 
  26   1   6      579.22      576.07     56.95 o 
  27   1   6      330.55      423.31     48.15 o 
  28   1   6      103.30       56.37     39.86 o 
 -28   2   6        1.90       48.32     56.37 o 
 -27   2   6      153.95      153.01     56.37 o 
 -26   2   6      668.12      700.44    177.17 o 
 -25   2   6      512.24      603.51     57.23 o 
 -24   2   6      195.74      297.10     52.26 o 
 -23   2   6     1152.96     1416.79     62.07 o 
 -22   2   6     1395.05     1568.04     70.30 o 
 -21   2   6      324.22      285.24     33.74 o 
 -20   2   6     7123.32     7418.63    101.62 o 
 -19   2   6       61.60       66.16     27.13 o 
 -18   2   6     3266.46     3612.25     45.77 o 
 -17   2   6      102.47      137.99     29.06 o 
 -16   2   6     1400.75     1151.33     33.77 o 
 -15   2   6     1902.81     1885.93     48.29 o 
 -14   2   6      169.47      114.39     20.37 o 
 -13   2   6      254.36      194.62     19.86 o 
 -12   2   6     4348.36     4835.74     88.63 o 
 -11   2   6        4.60        2.92     15.82 o 
 -10   2   6    17240.90    15830.09    155.24 o 
  -9   2   6     1576.28     1509.16     50.74 o 
  -8   2   6     2685.91     2509.46     55.22 o 
  -7   2   6     2735.56     2256.10     38.44 o 
  -6   2   6    35588.67    35413.24    750.04 o 
  -5   2   6      137.21       99.86     14.13 o 
  -4   2   6    34685.93    34876.11    347.90 o 
  -3   2   6     4998.82     5201.06     68.98 o 
  -2   2   6     7474.68     7180.38     93.74 o 
  -1   2   6     1871.48     1830.86     48.03 o 
   0   2   6      108.31       59.25     24.89 o 
   1   2   6     4180.05     4412.39     58.65 o 
   2   2   6    17205.88    17811.86    262.44 o 
   3   2   6      432.94      487.53     51.25 o 
   4   2   6    19455.39    21488.57    241.60 o 
   5   2   6       34.02       32.47     15.85 o 
   6   2   6    23264.49    24828.37     83.17 o 
   7   2   6     2269.31     2416.43     62.64 o 
   8   2   6      610.36      589.65     21.64 o 
   9   2   6       26.83       33.82     13.89 o 
  10   2   6    16923.87    18273.09    101.46 o 
  11   2   6     1442.34     1477.68     22.21 o 
  12   2   6    12620.16    12958.58    136.02 o 
  13   2   6     1326.50     1387.58     21.78 o 
  14   2   6      160.58      183.39     21.47 o 
  15   2   6     1155.12     1102.12     29.26 o 
  16   2   6      393.16      439.28     28.65 o 
  17   2   6      542.72      547.39     39.67 o 
  18   2   6      302.81      329.32     39.67 o 
  19   2   6      329.24      220.79     48.52 o 
  20   2   6     5573.98     5838.49    152.32 o 
  21   2   6      435.59      412.21     49.55 o 
  22   2   6     3939.45     4589.76    124.83 o 
  23   2   6      196.25      179.97     65.30 o 
  24   2   6     3976.34     4508.33     82.42 o 
  25   2   6        1.72      -28.19     60.40 o 
  26   2   6    10696.48    11363.45     96.81 o 
  27   2   6       86.52       44.29     45.56 o 
  28   2   6     3974.88     4186.54    233.55 o 
 -28   3   6       55.51       40.27     48.32 o 
 -27   3   6        9.61       56.37     64.43 o 
 -26   3   6      140.21       72.48     40.20 o 
 -25   3   6      350.23      327.11     46.21 o 
 -24   3   6     1504.41     1571.24     44.91 o 
 -23   3   6      228.63      307.97     43.29 o 
 -22   3   6     3034.10     3005.72     83.13 o 
 -21   3   6     1086.60     1150.77     37.88 o 
 -20   3   6     1170.10     1291.86     38.54 o 
 -19   3   6       30.34      129.39     34.72 o 
 -18   3   6     1674.49     1528.30     50.11 o 
 -17   3   6       61.53      117.28     32.15 o 
 -16   3   6      516.31      567.16     26.27 o 
 -15   3   6        6.90       -0.98     21.32 o 
 -14   3   6      270.99      365.38     22.88 o 
 -13   3   6      696.45      711.37     22.54 o 
 -12   3   6     4011.21     4067.70     51.60 o 
 -11   3   6       30.56       32.55     14.20 o 
 -10   3   6    11347.19    11143.45    151.21 o 
  -9   3   6     3116.61     3168.98     62.28 o 
  -8   3   6       78.83       88.72     13.01 o 
  -7   3   6     4688.05     4652.13     82.41 o 
  -6   3   6     6990.85     6238.44    126.95 o 
  -5   3   6       47.42       34.45     26.12 o 
  -4   3   6      613.55      687.02     34.43 o 
  -3   3   6      965.57      812.47     31.41 o 
  -2   3   6     3561.52     3512.11     59.26 o 
  -1   3   6     1374.70     1315.60     59.28 o 
   0   3   6     6449.38     6337.05     72.33 o 
   1   3   6      148.11      146.97     26.77 o 
   2   3   6      820.01      770.96     22.58 o 
   3   3   6      202.15      298.15     29.01 o 
   4   3   6     3709.20     3925.26    107.42 o 
   5   3   6       52.22       61.29     18.62 o 
   6   3   6    11241.12     9709.37     84.21 o 
   7   3   6     1101.81      770.36     31.13 o 
   8   3   6     1038.57     1271.53     18.95 o 
   9   3   6     1641.95     1338.80     35.95 o 
  10   3   6      877.04      765.39     18.79 o 
  11   3   6     1861.34     1685.48     24.06 o 
  12   3   6     4867.74     4477.99     36.21 o 
  13   3   6      651.61      517.60     20.98 o 
  14   3   6       75.19      123.36     22.18 o 
  15   3   6      753.43      726.22     23.43 o 
  16   3   6      188.65      106.54     36.77 o 
  17   3   6      408.46      317.83     31.99 o 
  18   3   6     2178.36     2060.30     37.53 o 
  19   3   6      937.32     1111.35     44.30 o 
  20   3   6     6416.29     5959.96    245.27 o 
  21   3   6      364.72      381.13     37.29 o 
  22   3   6      324.71      469.31     37.72 o 
  23   3   6       19.07        4.03     62.64 o 
  24   3   6       27.11        0.00     56.95 o 
  25   3   6      592.45      832.09     59.59 o 
  26   3   6       61.68       64.43     51.25 o 
  27   3   6       72.83       34.90     42.43 o 
  28   3   6      538.55      333.33     39.86 o 
 -28   4   6       35.70        8.05     56.37 o 
 -27   4   6      336.37      202.63     84.56 o 
 -26   4   6      551.06      490.62     44.50 o 
 -25   4   6      512.75      556.02     46.18 o 
 -24   4   6     3287.39     3384.55     77.90 o 
 -23   4   6       72.94      143.59     37.79 o 
 -22   4   6      306.09      379.78     40.20 o 
 -21   4   6      327.65      498.25     35.87 o 
 -20   4   6     1892.85     1991.34     40.17 o 
 -19   4   6      123.24      155.76     34.31 o 
 -18   4   6     2330.37     2418.74     80.30 o 
 -17   4   6      657.68      571.08     28.15 o 
 -16   4   6       29.47       44.98     24.99 o 
 -15   4   6     1655.55     1707.04     29.59 o 
 -14   4   6     1924.38     1826.35     27.39 o 
 -13   4   6      169.52      137.13     15.89 o 
 -12   4   6     2547.50     2697.38     19.54 o 
 -11   4   6     1948.35     2028.50     18.13 o 
 -10   4   6     4608.56     4779.60     59.64 o 
  -9   4   6     5392.10     5194.92     86.37 o 
  -8   4   6      591.70      607.81     35.43 o 
  -7   4   6      168.49       91.02     14.18 o 
  -6   4   6     1085.90      886.20     19.75 o 
  -5   4   6        5.35       -3.66     35.43 o 
  -4   4   6    15478.57    17087.61    515.41 o 
  -3   4   6     2076.11     2023.98     79.11 o 
  -2   4   6     6853.70     7496.20     92.80 o 
  -1   4   6      120.27       92.94     27.09 o 
   0   4   6       70.41       67.42     20.07 o 
   1   4   6       81.77      122.81     20.37 o 
   2   4   6     1950.53     2152.46     33.71 o 
   3   4   6      119.72       65.63     17.79 o 
   4   4   6        0.62       18.58     20.99 o 
   5   4   6      105.56       30.23     20.20 o 
   6   4   6     8208.76     8254.13    111.19 o 
   7   4   6      599.65      487.44     15.42 o 
   8   4   6    12630.77    12434.16    162.85 o 
   9   4   6      107.40       93.84     17.12 o 
  10   4   6     3869.27     3675.50     32.70 o 
  11   4   6      436.12      278.42     20.39 o 
  12   4   6     9471.88     9929.31     63.95 o 
  13   4   6        8.23        4.18     19.52 o 
  14   4   6        5.29       -1.01     19.96 o 
  15   4   6       46.88       28.68     20.59 o 
  16   4   6     1838.23     1872.91     31.34 o 
  17   4   6      178.41      136.92     26.10 o 
  18   4   6     1700.85     1664.21     37.00 o 
  19   4   6       10.45       16.72     31.34 o 
  20   4   6     1222.67     1313.15     45.14 o 
  21   4   6       21.34      -32.11     36.28 o 
  22   4   6      647.68      584.90     48.52 o 
  23   4   6     1221.13     1219.86     49.72 o 
  24   4   6     2672.61     2648.06     92.61 o 
  25   4   6        8.78      -51.25     51.25 o 
  26   4   6      241.78      287.62     45.56 o 
  27   4   6        1.56       32.21     48.32 o 
 -27   5   6      908.82      950.18     80.53 o 
 -26   5   6      959.14      730.95     44.50 o 
 -25   5   6      959.58     1076.47     96.64 o 
 -24   5   6     3236.01     3560.91     90.67 o 
 -23   5   6        2.03       94.15     40.68 o 
 -22   5   6      508.19      699.28     40.06 o 
 -21   5   6      835.97      975.14     57.62 o 
 -20   5   6     1918.74     2207.47     42.15 o 
 -19   5   6     1163.70     1146.32     60.03 o 
 -18   5   6        8.28       24.63     34.27 o 
 -17   5   6       62.35       80.33     25.39 o 
 -16   5   6     1279.77     1572.96     33.37 o 
 -15   5   6     1835.54     1894.78     56.70 o 
 -14   5   6     7268.68     7335.62     77.62 o 
 -13   5   6      855.77      880.02     22.09 o 
 -12   5   6     1138.34     1071.79     19.37 o 
 -11   5   6      997.45     1026.01     19.22 o 
 -10   5   6      924.93      834.71     16.35 o 
  -9   5   6      770.62      787.67     14.91 o 
  -8   5   6      267.82      129.61     14.77 o 
  -7   5   6      913.02      998.00     17.18 o 
  -6   5   6     1587.27     1662.05     42.62 o 
  -5   5   6        1.21      -14.23     30.00 o 
  -4   5   6     1546.52     1099.86     57.76 o 
  -3   5   6     2753.37     2577.38     61.17 o 
  -2   5   6      274.40      511.40     43.01 o 
  -1   5   6     8730.84     8802.86    102.64 o 
   0   5   6    40866.13    43940.50    372.41 o 
   1   5   6     2735.00     3002.54    100.00 o 
   2   5   6      835.83     1157.31     41.31 o 
   3   5   6      232.51      295.52     28.35 o 
   4   5   6     4408.97     5122.68    100.91 o 
   5   5   6     3764.30     3840.09     94.15 o 
   6   5   6     3579.60     3685.61     36.15 o 
   7   5   6      610.31      649.83     16.40 o 
   8   5   6    33535.77    34608.89    180.61 o 
   9   5   6      481.23      555.50     19.63 o 
  10   5   6      788.00      720.81     35.83 o 
  11   5   6      345.86      291.32     21.60 o 
  12   5   6     1127.92     1395.73     30.68 o 
  13   5   6     1715.04     1813.60     32.03 o 
  14   5   6      911.57      927.51     23.35 o 
  15   5   6      153.97      217.21     26.68 o 
  16   5   6     2157.88     1944.17     31.24 o 
  17   5   6      257.25      267.08     27.93 o 
  18   5   6      429.86      429.21     27.67 o 
  19   5   6      283.84      315.45     33.08 o 
  20   5   6     4202.43     4733.13     81.20 o 
  21   5   6      155.65      269.30     30.80 o 
  22   5   6      931.31      850.07     49.44 o 
  23   5   6      472.19      421.70     46.03 o 
  24   5   6      334.80      286.00     61.72 o 
  25   5   6      106.45       81.50     36.61 o 
  26   5   6     1077.28      968.55     48.15 o 
  27   5   6      102.13      100.67     39.86 o 
 -27   6   6        6.56      -36.69     36.69 o 
 -26   6   6      302.93      123.82     44.50 o 
 -25   6   6      406.67      342.10     64.43 o 
 -24   6   6     2155.35     2674.11     76.51 o 
 -23   6   6     1631.37     1479.21     42.92 o 
 -22   6   6       29.26      131.85     41.17 o 
 -21   6   6       24.38      112.86     36.43 o 
 -20   6   6        2.35       91.04     36.02 o 
 -19   6   6      104.87      162.45     35.87 o 
 -18   6   6     1599.94     1735.00     68.43 o 
 -17   6   6       13.46       58.30     27.67 o 
 -16   6   6     2807.13     2460.57     57.48 o 
 -15   6   6      566.48      472.97     29.72 o 
 -14   6   6     2650.37     2971.43     28.99 o 
 -13   6   6     1414.43     1444.08     26.48 o 
 -12   6   6     2329.47     2474.50     29.04 o 
 -11   6   6      159.58      169.54     16.60 o 
 -10   6   6    10469.02    10705.47    134.99 o 
  -9   6   6      549.77      605.30     20.67 o 
  -8   6   6     2934.99     3226.59     56.31 o 
  -7   6   6      379.18      447.53     18.26 o 
  -6   6   6     1339.87     1517.14     28.81 o 
  -5   6   6      260.17      192.12     20.86 o 
  -4   6   6     4518.95     4568.71     57.81 o 
  -3   6   6     2886.22     3041.64     90.52 o 
  -2   6   6      726.74      642.25     32.66 o 
  -1   6   6      557.42      519.31     38.95 o 
   0   6   6     4687.73     4246.31    124.38 o 
   1   6   6      632.34      583.19     27.05 o 
   2   6   6      736.79      721.26     21.13 o 
   3   6   6      314.52      242.06     16.70 o 
   4   6   6     2873.34     2878.48     39.92 o 
   5   6   6      939.41      984.47     24.61 o 
   6   6   6    13360.97    14427.31    123.62 o 
   7   6   6        5.80        7.23     18.85 o 
   8   6   6       75.86       94.70     19.64 o 
   9   6   6     1811.46     1727.21     29.42 o 
  10   6   6     3569.04     3154.06     31.93 o 
  11   6   6       54.28       48.32     17.29 o 
  12   6   6     1650.97     1797.97     39.80 o 
  13   6   6      702.02      653.91     21.70 o 
  14   6   6     5765.08     5624.30     75.63 o 
  15   6   6      351.19      355.54     26.68 o 
  16   6   6     4350.10     4905.68     43.82 o 
  17   6   6      227.97      108.54     26.34 o 
  18   6   6     3863.27     3568.78     46.22 o 
  19   6   6      708.50      607.44     29.81 o 
  20   6   6     8840.74     9999.82    106.47 o 
  21   6   6       18.01        7.42     31.56 o 
  22   6   6     2215.68     2358.74     54.11 o 
  23   6   6      369.62      329.34     43.24 o 
  24   6   6      106.45       85.90     37.20 o 
  25   6   6       25.71       36.61     35.43 o 
  26   6   6        0.77        5.58     36.69 o 
  27   6   6       66.92       60.80     35.02 o 
 -27   7   6      392.82      327.58     36.69 o 
 -26   7   6     3319.28     3485.22    289.92 o 
 -25   7   6      468.90      429.38     48.15 o 
 -24   7   6     2278.06     2591.90     84.56 o 
 -23   7   6       71.26      135.63     53.87 o 
 -22   7   6     3869.87     4438.57     76.72 o 
 -21   7   6      889.67      906.82     40.58 o 
 -20   7   6     5024.83     5726.91    145.30 o 
 -19   7   6      892.78      779.25     39.71 o 
 -18   7   6     5024.89     5141.34     95.50 o 
 -17   7   6       10.71       40.27     37.05 o 
 -16   7   6      127.38      313.19     27.00 o 
 -15   7   6      477.32      458.88     26.57 o 
 -14   7   6      398.19      420.58     24.43 o 
 -13   7   6       14.51       38.18     18.99 o 
 -12   7   6    13788.20    13427.23    131.65 o 
 -11   7   6       76.81      100.42     18.95 o 
 -10   7   6     7650.61     8411.69     85.25 o 
  -9   7   6      113.17      137.97     19.16 o 
  -8   7   6    19401.59    20582.41    302.83 o 
  -7   7   6      119.96      131.03     17.34 o 
  -6   7   6    26318.74    27219.05    150.40 o 
  -5   7   6     1883.49     1589.37     25.67 o 
  -4   7   6      573.06      587.73     20.17 o 
  -3   7   6      430.33      364.09     18.03 o 
  -2   7   6        3.99       22.41     18.54 o 
  -1   7   6     2339.33     2284.68     35.19 o 
   0   7   6      928.28      852.38     25.39 o 
   1   7   6       14.28       -3.30     17.56 o 
   2   7   6      100.09       55.15     15.83 o 
   3   7   6      922.96      878.40     19.30 o 
   4   7   6       40.19       51.77     19.22 o 
   5   7   6     1133.48     1101.56     39.36 o 
   6   7   6     3058.81     3754.37     76.35 o 
   7   7   6      185.81      213.83     18.54 o 
   8   7   6    19343.10    19870.33     56.42 o 
   9   7   6      706.00      826.14     24.06 o 
  10   7   6     6829.44     7107.88     35.41 o 
  11   7   6      250.17      281.62     19.58 o 
  12   7   6       13.16       25.48     19.58 o 
  13   7   6       63.33       78.32     20.48 o 
  14   7   6        6.19       24.60     25.16 o 
  15   7   6      844.71      963.30     29.36 o 
  16   7   6        6.76        3.07     25.46 o 
  17   7   6      278.02      316.21     28.31 o 
  18   7   6       76.52      169.67     28.05 o 
  19   7   6       50.65       43.64     28.05 o 
  20   7   6     1171.11     1479.58     31.98 o 
  21   7   6     1821.17     1956.66     58.77 o 
  22   7   6        2.90       27.46     37.13 o 
  23   7   6      696.01      795.11     43.24 o 
  24   7   6       84.41       10.15     33.90 o 
  25   7   6       79.67       85.47     29.05 o 
  26   7   6      118.17       78.98     26.74 o 
  27   7   6      655.78      821.44     56.37 o 
 -26   8   6       65.89        5.58     36.69 o 
 -25   8   6      246.80      178.84     60.40 o 
 -24   8   6       18.81        5.68     48.15 o 
 -23   8   6      351.06      490.32     53.87 o 
 -22   8   6     1421.40     1697.50     65.30 o 
 -21   8   6     1173.63     1050.58     57.81 o 
 -20   8   6      888.66      810.26    128.85 o 
 -19   8   6      206.25      107.59     55.41 o 
 -18   8   6     1086.48      939.18     43.75 o 
 -17   8   6       37.87      105.68     51.44 o 
 -16   8   6      538.37      665.54     44.58 o 
 -15   8   6       18.93       79.05     22.63 o 
 -14   8   6      728.98      823.34     26.03 o 
 -13   8   6      817.95      923.88     29.73 o 
 -12   8   6     4551.17     4007.30     40.67 o 
 -11   8   6     2184.93     2268.48     39.77 o 
 -10   8   6     4451.18     4763.79     59.90 o 
  -9   8   6      555.12      554.73     23.00 o 
  -8   8   6       12.86       25.27     19.16 o 
  -7   8   6     1264.88     1324.29     20.59 o 
  -6   8   6     6890.94     7061.58     58.71 o 
  -5   8   6     1573.26     1610.01     28.18 o 
  -4   8   6      955.77      898.08     18.64 o 
  -3   8   6      134.17      102.48     17.57 o 
  -2   8   6     1663.66     1340.37     23.97 o 
  -1   8   6      131.58       87.62     17.82 o 
   0   8   6      747.13      723.78     25.30 o 
   1   8   6      571.22      675.55     15.95 o 
   2   8   6     3515.83     3529.46     38.81 o 
   3   8   6      432.32      466.99     19.00 o 
   4   8   6     2065.97     1766.47     33.04 o 
   5   8   6      312.54      212.16     17.31 o 
   6   8   6     2159.13     2307.14     39.71 o 
   7   8   6      450.24      438.54     20.34 o 
   8   8   6     1191.42     1399.71     23.29 o 
   9   8   6     1350.01     1306.86     51.02 o 
  10   8   6     1504.62     1437.83     40.82 o 
  11   8   6     1443.91     1164.95     28.16 o 
  12   8   6     2480.79     2615.00     57.36 o 
  13   8   6     1244.44     1099.89     41.42 o 
  14   8   6     1837.35     1870.06     31.05 o 
  15   8   6      907.41      839.50     29.18 o 
  16   8   6        2.51       -3.79     27.37 o 
  17   8   6      274.45      329.16     27.75 o 
  18   8   6     3848.39     3944.89     87.22 o 
  19   8   6      149.60       66.44     25.63 o 
  20   8   6      495.94      481.66     28.47 o 
  21   8   6        7.29      -20.81     28.54 o 
  22   8   6      501.52      468.14     35.90 o 
  23   8   6      309.35      343.24     43.01 o 
  24   8   6      569.36      501.56     31.47 o 
  25   8   6       93.11       28.94     26.61 o 
  26   8   6      230.28      181.90     36.69 o 
 -26   9   6       37.96      -36.69     36.69 o 
 -25   9   6      270.19      279.94     52.35 o 
 -24   9   6       81.94       27.95     48.15 o 
 -23   9   6       76.42      130.12     53.87 o 
 -22   9   6       37.24       24.16     49.35 o 
 -21   9   6        3.76        0.47     49.06 o 
 -20   9   6      113.90      136.04     53.75 o 
 -19   9   6      669.89      520.44     56.51 o 
 -18   9   6      913.86      962.35     80.67 o 
 -17   9   6       73.40      116.77     62.64 o 
 -16   9   6     2253.98     2229.49     52.10 o 
 -15   9   6       96.81       25.92     32.09 o 
 -14   9   6     5937.30     6286.44     90.67 o 
 -13   9   6     1899.36     1785.92     32.93 o 
 -12   9   6        7.41       43.13     24.57 o 
 -11   9   6      191.08      267.71     25.02 o 
 -10   9   6     3399.60     3813.26     60.03 o 
  -9   9   6       17.68       25.19     22.45 o 
  -8   9   6     7506.29     6882.86     62.02 o 
  -7   9   6     2134.49     2087.85     22.93 o 
  -6   9   6     1536.45     1223.55     20.43 o 
  -5   9   6      141.72      132.45     16.00 o 
  -4   9   6     6067.08     5846.54     57.85 o 
  -3   9   6      403.80      508.75     20.38 o 
  -2   9   6     5564.41     4662.26     46.31 o 
  -1   9   6      292.79      295.75     17.00 o 
   0   9   6     2882.31     3031.02     31.84 o 
   1   9   6      210.83      237.27     17.71 o 
   2   9   6     1131.58      738.10     17.89 o 
   3   9   6      410.69      257.06     17.37 o 
   4   9   6      968.08      834.72     26.47 o 
   5   9   6      978.24     1133.82     20.93 o 
   6   9   6      405.83      271.73     18.75 o 
   7   9   6       61.28       26.30     18.38 o 
   8   9   6    18107.97    17387.18    147.95 o 
   9   9   6      239.07      253.98     20.88 o 
  10   9   6    19463.92    19339.64    158.47 o 
  11   9   6     1586.70     1678.50     49.47 o 
  12   9   6     5755.96     5709.74     52.85 o 
  13   9   6       42.98      -12.09     29.14 o 
  14   9   6     9850.73     9685.50    133.14 o 
  15   9   6      104.58      172.99     30.13 o 
  16   9   6     1690.41     1647.36     75.25 o 
  17   9   6       28.16      -30.98     30.98 o 
  18   9   6      105.14       58.88     30.98 o 
  19   9   6       66.07       40.99     30.98 o 
  20   9   6        3.74      -25.12     28.61 o 
  21   9   6      133.67      133.17     26.57 o 
  22   9   6      245.70       92.56     38.95 o 
  23   9   6       47.44       16.11     51.25 o 
  24   9   6      174.34      124.83     45.56 o 
  25   9   6        5.41      -28.19     39.86 o 
  26   9   6      592.04      475.15     56.37 o 
 -26  10   6     1487.55     1385.19     48.32 o 
 -25  10   6        1.50       16.11     39.86 o 
 -24  10   6       76.77       76.51     68.45 o 
 -23  10   6      210.88      161.07     51.25 o 
 -22  10   6      333.55      415.71     72.48 o 
 -21  10   6      570.48      602.79     70.52 o 
 -20  10   6      762.16      727.04     62.64 o 
 -19  10   6      973.61      971.24     68.33 o 
 -18  10   6     3667.17     3836.65     84.65 o 
 -17  10   6      564.59      528.30     63.78 o 
 -16  10   6      513.98      516.14     44.12 o 
 -15  10   6      503.22      534.05     61.61 o 
 -14  10   6     5402.74     5698.11     72.99 o 
 -13  10   6        1.71        6.52     30.82 o 
 -12  10   6       29.35       69.53     26.09 o 
 -11  10   6      758.92      686.77     27.69 o 
 -10  10   6      270.73      292.60     26.42 o 
  -9  10   6      412.79      398.06     23.43 o 
  -8  10   6      161.36      172.84     20.99 o 
  -7  10   6       21.95       25.93     19.72 o 
  -6  10   6      196.41      263.61     19.30 o 
  -5  10   6     2346.73     2116.45     23.68 o 
  -4  10   6       45.76       54.92     16.14 o 
  -3  10   6      321.12      355.43     18.53 o 
  -2  10   6     4895.98     5107.86     32.29 o 
  -1  10   6      989.69     1084.06     26.25 o 
   0  10   6     1591.80     1781.12     26.63 o 
   1  10   6     1139.93     1121.79     25.11 o 
   2  10   6     1944.91     2071.54     37.72 o 
   3  10   6     1009.24     1140.30     20.76 o 
   4  10   6     1537.57     1314.80     21.46 o 
   5  10   6      363.99      288.90     20.60 o 
   6  10   6      463.83      534.75     25.08 o 
   7  10   6       30.75       87.77     20.12 o 
   8  10   6      708.64      726.96     22.17 o 
   9  10   6       11.78       30.79     22.47 o 
  10  10   6       79.38       54.30     22.81 o 
  11  10   6      136.71       74.99     23.61 o 
  12  10   6      886.80      798.22     40.63 o 
  13  10   6       14.23      -10.48     39.47 o 
  14  10   6     3395.64     3895.81     52.85 o 
  15  10   6     2487.04     2414.45     89.50 o 
  16  10   6       67.09       62.30     42.14 o 
  17  10   6      108.28       64.74     43.43 o 
  18  10   6     1935.51     2198.50     50.36 o 
  19  10   6      294.90      270.76     41.56 o 
  20  10   6     1564.13     1749.95     54.63 o 
  21  10   6      326.25      354.74     35.65 o 
  22  10   6      136.97      158.59     42.67 o 
  23  10   6       19.92       23.21     48.15 o 
  24  10   6      433.95      318.16     45.56 o 
  25  10   6       28.01       43.36     36.69 o 
 -25  11   6      190.22      141.78     39.86 o 
 -24  11   6       61.03       60.40     39.86 o 
 -23  11   6     2403.67     2901.72    205.36 o 
 -22  11   6      128.51      124.83     33.60 o 
 -21  11   6      849.03      970.44     56.95 o 
 -20  11   6      236.85      278.62     50.02 o 
 -19  11   6     1061.40     1267.39    124.83 o 
 -18  11   6       23.68      -47.75     53.44 o 
 -17  11   6     2282.27     2225.08     83.16 o 
 -16  11   6      181.62      176.93     41.42 o 
 -15  11   6      927.91      998.93     43.63 o 
 -14  11   6       21.62       49.35     34.58 o 
 -13  11   6     1678.59     1819.77     54.02 o 
 -12  11   6      106.75       65.09     27.09 o 
 -11  11   6      580.92      570.05     26.56 o 
 -10  11   6      309.74      128.92     24.32 o 
  -9  11   6       79.43       60.40     23.73 o 
  -8  11   6     2009.75     2044.29     50.11 o 
  -7  11   6       38.94      102.54     21.39 o 
  -6  11   6      426.67      307.66     21.88 o 
  -5  11   6      115.60       93.32     19.80 o 
  -4  11   6     1039.91     1066.34     24.45 o 
  -3  11   6      233.69      228.90     19.42 o 
  -2  11   6     3228.99     3703.46     35.04 o 
  -1  11   6      583.03      690.07     20.47 o 
   0  11   6     1141.33      963.12     21.33 o 
   1  11   6       13.90        1.55     19.12 o 
   2  11   6       20.59       27.00     17.78 o 
   3  11   6     2061.55     2097.11     27.01 o 
   4  11   6     1725.45     1759.41     23.58 o 
   5  11   6        0.22        2.70     19.35 o 
   6  11   6       81.02       87.24     20.52 o 
   7  11   6      243.95      263.06     22.96 o 
   8  11   6     5782.44     5946.33     78.63 o 
   9  11   6       80.85       64.25     22.66 o 
  10  11   6     1024.17     1065.95     45.02 o 
  11  11   6      111.98      133.62     30.28 o 
  12  11   6     1718.49     1772.58     69.74 o 
  13  11   6      588.86      638.35     51.15 o 
  14  11   6     1236.83     1351.35     47.64 o 
  15  11   6      137.36       52.36     43.56 o 
  16  11   6        8.67        9.53     44.09 o 
  17  11   6       79.33      107.11     44.71 o 
  18  11   6      357.07      453.53     42.14 o 
  19  11   6       51.85       19.90     40.68 o 
  20  11   6       82.72       61.81     38.00 o 
  21  11   6      199.60      182.94     34.37 o 
  22  11   6      762.58      714.21     41.33 o 
  23  11   6      310.10      326.73     36.61 o 
  24  11   6       47.31       33.29     42.43 o 
  25  11   6       27.74       48.32     34.17 o 
 -24  12   6      494.14      461.04     52.35 o 
 -23  12   6       78.60        6.44     41.38 o 
 -22  12   6      818.03      731.99     53.47 o 
 -21  12   6       10.35       22.28     36.54 o 
 -20  12   6      312.94      235.40     43.01 o 
 -19  12   6      681.09      500.85     45.33 o 
 -18  12   6     1866.68     1619.89     52.56 o 
 -17  12   6      185.15      182.13     37.17 o 
 -16  12   6      996.47      977.53     59.10 o 
 -15  12   6      370.91      337.39     37.52 o 
 -14  12   6     2201.55     2184.77     34.82 o 
 -13  12   6     1512.84     1538.91     33.56 o 
 -12  12   6    13085.41    12999.59    204.40 o 
 -11  12   6      432.49      407.81     27.28 o 
 -10  12   6      211.70      183.89     24.89 o 
  -9  12   6      142.86      111.96     24.24 o 
  -8  12   6     4806.92     4454.14     54.73 o 
  -7  12   6      629.99      624.84     23.99 o 
  -6  12   6     2459.71     2773.07     37.67 o 
  -5  12   6      303.74      372.56     25.45 o 
  -4  12   6      182.86      175.68     24.09 o 
  -3  12   6      551.61      435.33     21.83 o 
  -2  12   6     2014.99     1937.44     31.60 o 
  -1  12   6     1024.32     1047.72     25.77 o 
   0  12   6      405.34      484.28     24.11 o 
   1  12   6       13.39       13.01     20.00 o 
   2  12   6      469.77      384.54     19.60 o 
   3  12   6       63.23       23.62     19.95 o 
   4  12   6      567.72      636.23     22.38 o 
   5  12   6       77.61       68.15     21.26 o 
   6  12   6      261.34      272.88     20.97 o 
   7  12   6        5.96       14.96     20.74 o 
   8  12   6      552.71      670.18     22.61 o 
   9  12   6        9.14        5.72     22.02 o 
  10  12   6     1677.32     1591.13     35.36 o 
  11  12   6      268.66      205.72     32.60 o 
  12  12   6      121.54       94.98     28.88 o 
  13  12   6        9.25       42.19     42.92 o 
  14  12   6     1697.67     2028.45     70.91 o 
  15  12   6     4235.43     4345.31     90.51 o 
  16  12   6     2059.70     2103.06     52.30 o 
  17  12   6      452.62      421.22     44.09 o 
  18  12   6     1028.98      989.73     47.90 o 
  19  12   6       28.36       39.38     39.47 o 
  20  12   6      551.66      521.76     38.85 o 
  21  12   6     1017.52      970.28     46.03 o 
  22  12   6      482.84      415.02     37.54 o 
  23  12   6       94.06      180.76     31.88 o 
  24  12   6      950.46     1123.12     64.43 o 
 -24  13   6       16.06       60.40     34.17 o 
 -23  13   6       71.25      -16.11     56.37 o 
 -22  13   6       76.94       95.25     31.05 o 
 -21  13   6        7.03       49.49     41.02 o 
 -20  13   6      163.65      263.72     46.50 o 
 -19  13   6        6.69       -2.67     38.00 o 
 -18  13   6     1517.38     1631.01     66.26 o 
 -17  13   6       43.07       65.55     37.23 o 
 -16  13   6      818.65      905.11     72.17 o 
 -15  13   6        1.20      -21.67     37.38 o 
 -14  13   6      166.73      193.85     33.78 o 
 -13  13   6     1817.62     1885.47     45.97 o 
 -12  13   6     2227.44     2544.75     54.95 o 
 -11  13   6      517.79      318.60     28.01 o 
 -10  13   6     1359.36     1252.86     36.53 o 
  -9  13   6       48.52        1.65     24.93 o 
  -8  13   6       14.33       -0.66     23.86 o 
  -7  13   6       23.96       37.18     23.90 o 
  -6  13   6      775.67      818.58     29.11 o 
  -5  13   6       91.81       51.31     26.41 o 
  -4  13   6       67.08       54.36     25.13 o 
  -3  13   6        1.60       -6.67     25.01 o 
  -2  13   6      218.40      210.09     25.29 o 
  -1  13   6      163.14      156.30     24.09 o 
   0  13   6     1627.50     1500.04     33.90 o 
   1  13   6     1379.58     1501.27     30.88 o 
   2  13   6        5.77       49.53     19.28 o 
   3  13   6      535.08      471.08     27.01 o 
   4  13   6      562.24      515.63     23.57 o 
   5  13   6      177.37      176.94     21.51 o 
   6  13   6      270.20      190.72     21.82 o 
   7  13   6     2102.50     2409.16     60.88 o 
   8  13   6      148.11      163.44     22.08 o 
   9  13   6      153.93       97.97     21.31 o 
  10  13   6      756.80      752.96     31.22 o 
  11  13   6       43.85       23.39     34.28 o 
  12  13   6      264.61      257.75     30.84 o 
  13  13   6     3732.70     4212.33     85.77 o 
  14  13   6      250.73      203.75     45.95 o 
  15  13   6     1219.44     1218.98     48.78 o 
  16  13   6      176.37      120.82     43.56 o 
  17  13   6      271.93      363.39     43.56 o 
  18  13   6       88.34      191.81     38.44 o 
  19  13   6     1131.55     1118.03     59.28 o 
  20  13   6      157.44      155.85     35.36 o 
  21  13   6      777.26      860.66     58.60 o 
  22  13   6       33.99       34.49     32.73 o 
  23  13   6        8.72      -15.01     27.89 o 
 -23  14   6        0.20      -34.17     34.17 o 
 -22  14   6       11.47       12.08     28.19 o 
 -21  14   6        7.20       10.55     31.05 o 
 -20  14   6       13.32       37.75     35.36 o 
 -19  14   6       73.47       28.44     35.82 o 
 -18  14   6       18.42       69.84     39.96 o 
 -17  14   6     1345.85     1638.06     40.05 o 
 -16  14   6      482.52      522.14     37.69 o 
 -15  14   6     1388.17     1514.50     53.20 o 
 -14  14   6      104.68      105.72     31.51 o 
 -13  14   6      250.33      248.51     29.15 o 
 -12  14   6      941.47      915.12     31.71 o 
 -11  14   6       16.20        5.72     28.21 o 
 -10  14   6      984.08     1155.17     42.99 o 
  -9  14   6       32.90       20.43     25.71 o 
  -8  14   6      154.45      123.13     29.14 o 
  -7  14   6      909.77      985.41     31.09 o 
  -6  14   6       43.85       42.42     28.55 o 
  -5  14   6       35.11       29.45     28.40 o 
  -4  14   6     3497.56     3379.09     48.10 o 
  -3  14   6      415.79      456.75     27.21 o 
  -2  14   6       29.11       55.24     31.05 o 
  -1  14   6     1525.57     1297.87     29.13 o 
   0  14   6       29.00       43.87     24.45 o 
   1  14   6       15.16       46.30     24.76 o 
   2  14   6        3.13        7.63     22.23 o 
   3  14   6       11.37       31.79     22.16 o 
   4  14   6     3268.31     3388.21     39.95 o 
   5  14   6      263.80      279.85     23.17 o 
   6  14   6     1355.62     1325.55     35.33 o 
   7  14   6     6132.62     6614.38     85.94 o 
   8  14   6     2282.65     2186.71     32.09 o 
   9  14   6     3538.88     3277.39     44.42 o 
  10  14   6       46.40       41.48     29.55 o 
  11  14   6      436.40      491.20     41.42 o 
  12  14   6     1435.72     1495.40     49.82 o 
  13  14   6      487.84      551.07     34.30 o 
  14  14   6     1202.98     1361.27     69.74 o 
  15  14   6     1136.15     1330.69     53.47 o 
  16  14   6      508.15      564.23     44.71 o 
  17  14   6       27.78       89.15     40.63 o 
  18  14   6     4387.16     4638.22    109.27 o 
  19  14   6      215.66      245.01     35.36 o 
  20  14   6      124.76      223.51     37.54 o 
  21  14   6      266.06      288.23     36.61 o 
  22  14   6        5.61       11.03     31.88 o 
  23  14   6        3.82      -19.46     32.77 o 
 -22  15   6      908.97      922.12     39.86 o 
 -21  15   6       71.01       58.37     27.75 o 
 -20  15   6      182.15      257.91     31.83 o 
 -19  15   6      168.61      239.77     43.64 o 
 -18  15   6     2266.13     2255.38     92.99 o 
 -17  15   6        1.65       30.41     38.44 o 
 -16  15   6     2520.47     2927.65     47.03 o 
 -15  15   6      439.23      448.75     35.96 o 
 -14  15   6       35.27       22.22     30.75 o 
 -13  15   6       48.53       29.05     31.78 o 
 -12  15   6      202.01      127.16     29.27 o 
 -11  15   6      311.50      235.65     29.13 o 
 -10  15   6      812.88      835.59     36.65 o 
  -9  15   6      182.55      236.26     30.28 o 
  -8  15   6     3540.19     3873.36     74.19 o 
  -7  15   6      443.21      357.39     30.36 o 
  -6  15   6     6161.61     6783.50     73.89 o 
  -5  15   6     5716.48     6017.10    123.45 o 
  -4  15   6      185.02      233.97     28.63 o 
  -3  15   6     1359.84     1375.12     34.21 o 
  -2  15   6      547.45      428.51     33.01 o 
  -1  15   6      249.06      262.15     32.20 o 
   0  15   6      417.37      372.93     32.08 o 
   1  15   6     1525.46     1373.69     39.72 o 
   2  15   6      855.68      946.28     26.48 o 
   3  15   6     1029.20     1096.08     33.39 o 
   4  15   6      108.93       95.49     31.71 o 
   5  15   6      632.18      680.58     27.92 o 
   6  15   6      125.23      163.38     27.36 o 
   7  15   6     5542.87     5876.21     68.43 o 
   8  15   6     1078.26     1066.36     30.26 o 
   9  15   6     6095.57     6560.18     89.06 o 
  10  15   6      116.33      104.37     31.29 o 
  11  15   6      481.05      374.61     40.82 o 
  12  15   6      456.46      496.70     32.60 o 
  13  15   6      223.74      304.46     30.17 o 
  14  15   6     3239.85     3412.60     69.74 o 
  15  15   6      158.50      103.99     41.90 o 
  16  15   6     3900.35     4403.47     87.18 o 
  17  15   6      515.44      604.06     38.86 o 
  18  15   6       98.20       71.49     35.36 o 
  19  15   6       57.68       29.00     32.43 o 
  20  15   6       87.22       90.20     34.93 o 
  21  15   6       20.60       14.45     31.88 o 
  22  15   6      369.59      303.10     52.35 o 
 -21  16   6      186.82      249.65     48.32 o 
 -20  16   6      526.54      443.07     28.57 o 
 -19  16   6       27.29       28.41     31.83 o 
 -18  16   6      595.98      595.31     34.86 o 
 -17  16   6      110.38       44.82     50.18 o 
 -16  16   6      109.48       68.19     31.76 o 
 -15  16   6       25.91       43.57     33.33 o 
 -14  16   6     1024.99      928.71     31.40 o 
 -13  16   6     1343.39     1468.58     42.40 o 
 -12  16   6        2.19       31.23     30.86 o 
 -11  16   6      564.87      477.79     38.42 o 
 -10  16   6      437.38      330.25     36.27 o 
  -9  16   6      763.54      825.97     37.04 o 
  -8  16   6       31.96       29.88     29.67 o 
  -7  16   6      253.46      293.68     35.88 o 
  -6  16   6     3474.23     3122.54     48.75 o 
  -5  16   6       83.78       95.37     29.66 o 
  -4  16   6      626.68      537.81     29.96 o 
  -3  16   6      519.54      495.41     28.92 o 
  -2  16   6     3748.33     4143.73     90.87 o 
  -1  16   6     1178.51     1243.22     34.86 o 
   0  16   6        2.16       -9.71     39.42 o 
   1  16   6       60.95       -2.01     28.88 o 
   2  16   6     1143.08     1068.89     31.34 o 
   3  16   6      650.43      707.34     33.33 o 
   4  16   6      187.79      159.37     32.96 o 
   5  16   6      267.55      294.33     32.84 o 
   6  16   6      127.31      110.74     27.36 o 
   7  16   6      378.90      261.85     28.15 o 
   8  16   6      195.10      194.56     32.04 o 
   9  16   6      649.91      655.33     34.83 o 
  10  16   6     5259.36     5531.89     61.34 o 
  11  16   6      371.43      464.44     32.15 o 
  12  16   6     3451.12     3586.07     62.68 o 
  13  16   6      216.95      230.96     29.55 o 
  14  16   6      141.51      144.52     32.60 o 
  15  16   6      147.43      184.42     37.45 o 
  16  16   6       12.21        4.95     34.79 o 
  17  16   6      647.70      712.06     36.54 o 
  18  16   6      238.69      241.47     31.83 o 
  19  16   6      227.91      298.31     34.93 o 
  20  16   6      226.12      182.31     31.88 o 
  21  16   6       53.84      105.93     36.69 o 
 -20  17   6      110.32      177.17     48.32 o 
 -19  17   6      705.61      704.77     46.50 o 
 -18  17   6       48.60       54.91     29.18 o 
 -17  17   6      217.49      280.30     31.83 o 
 -16  17   6        0.37      -28.87     29.06 o 
 -15  17   6      742.54      733.41     54.63 o 
 -14  17   6      425.46      368.91     38.80 o 
 -13  17   6      767.37      875.52     37.36 o 
 -12  17   6       47.63      137.30     34.97 o 
 -11  17   6      209.47      235.22     31.78 o 
 -10  17   6     1146.65      999.68     35.06 o 
  -9  17   6     1263.13     1331.67     39.91 o 
  -8  17   6      889.78      809.31     37.88 o 
  -7  17   6     1699.72     2063.87     43.34 o 
  -6  17   6     1281.93     1330.35     42.47 o 
  -5  17   6       24.03       -6.45     28.61 o 
  -4  17   6        2.89       28.86     33.68 o 
  -3  17   6      635.48      587.63     35.54 o 
  -2  17   6     1432.19     1485.69     54.40 o 
  -1  17   6       15.75       44.36     41.66 o 
   0  17   6     8793.84     9152.10     96.29 o 
   1  17   6      497.24      517.44     30.55 o 
   2  17   6     1171.26     1140.54     32.38 o 
   3  17   6        0.78      -18.69     30.94 o 
   4  17   6     1214.46     1122.52     35.51 o 
   5  17   6       38.30       22.51     31.71 o 
   6  17   6     4995.29     5205.39    108.21 o 
   7  17   6        1.18        4.59     29.69 o 
   8  17   6     2132.55     1998.57     64.23 o 
   9  17   6     2164.47     2162.90     41.42 o 
  10  17   6      118.46      108.37     31.10 o 
  11  17   6      104.69      111.80     29.88 o 
  12  17   6      605.12      662.64     31.81 o 
  13  17   6      375.53      263.57     28.34 o 
  14  17   6      144.66      104.67     30.48 o 
  15  17   6       71.41       30.90     34.79 o 
  16  17   6      269.46      360.54     34.05 o 
  17  17   6       59.05       90.51     37.75 o 
  18  17   6       33.87       88.15     31.88 o 
  19  17   6      198.01      295.63     32.82 o 
  20  17   6      465.43      434.88     48.32 o 
 -18  18   6       53.50       83.33     33.90 o 
 -17  18   6     1086.19     1287.57     45.78 o 
 -16  18   6       90.37      108.89     30.32 o 
 -15  18   6       42.34       59.19     35.36 o 
 -14  18   6      174.60      214.69     36.68 o 
 -13  18   6       85.56       70.65     30.98 o 
 -12  18   6       34.91        3.67     32.81 o 
 -11  18   6        8.68       38.70     30.21 o 
 -10  18   6        0.51        4.29     30.74 o 
  -9  18   6      128.82       90.84     31.28 o 
  -8  18   6     4661.44     4370.34     71.85 o 
  -7  18   6      190.13      202.57     34.25 o 
  -6  18   6      423.20      498.26     36.21 o 
  -5  18   6      605.86      742.62     37.75 o 
  -4  18   6     2053.38     2150.52     70.23 o 
  -3  18   6      107.07      134.80     35.79 o 
  -2  18   6     1524.37     1430.36     52.66 o 
  -1  18   6     1033.95     1007.39     37.83 o 
   0  18   6      105.27      158.59     36.12 o 
   1  18   6     2656.38     2781.54     42.58 o 
   2  18   6     1255.41     1133.01     44.79 o 
   3  18   6        6.04      -26.65     31.17 o 
   4  18   6     1224.57     1267.41     35.87 o 
   5  18   6        1.92      -21.75     30.55 o 
   6  18   6       94.64       88.72     29.90 o 
   7  18   6      257.72      331.20     36.34 o 
   8  18   6     2941.90     2942.90     52.00 o 
   9  18   6        6.33       16.11     32.41 o 
  10  18   6        0.65      -27.56     27.56 o 
  11  18   6       11.16      -24.55     24.55 o 
  12  18   6        0.29      -20.38     26.55 o 
  13  18   6       16.10       35.95     24.96 o 
  14  18   6       30.77       17.11     26.80 o 
  15  18   6       10.63       -5.72     29.05 o 
  16  18   6       12.75      -24.16     37.20 o 
  17  18   6      248.30      226.82     33.85 o 
  18  18   6       27.26       34.90     29.11 o 
 -17  19   6        5.76      -34.51     38.66 o 
 -16  19   6      320.12      333.97     34.93 o 
 -15  19   6       25.14       16.81     29.18 o 
 -14  19   6      154.85      108.30     31.24 o 
 -13  19   6       96.06       91.52     28.78 o 
 -12  19   6      343.03      357.98     30.98 o 
 -11  19   6      206.67      128.33     31.76 o 
 -10  19   6      204.45      198.18     28.80 o 
  -9  19   6       53.65       44.11     30.59 o 
  -8  19   6      225.24      239.68     31.91 o 
  -7  19   6     1032.89      976.77     35.44 o 
  -6  19   6     2199.45     2285.86     40.18 o 
  -5  19   6      176.65      158.96     32.02 o 
  -4  19   6       79.85       64.31     34.02 o 
  -3  19   6      254.37      248.73     40.95 o 
  -2  19   6      286.12      263.33     36.34 o 
  -1  19   6     3094.81     3098.85     54.62 o 
   0  19   6     2093.24     2005.55     45.50 o 
   1  19   6     1525.20     1702.54     56.70 o 
   2  19   6     2160.58     2366.70     59.50 o 
   3  19   6      174.43      119.31     36.34 o 
   4  19   6     1164.28     1211.95     50.43 o 
   5  19   6     1981.04     2096.64     56.61 o 
   6  19   6     2016.61     2191.87     53.47 o 
   7  19   6       34.17       33.88     33.45 o 
   8  19   6      341.07      322.57     33.72 o 
   9  19   6      101.99      131.75     31.36 o 
  10  19   6       17.12       -7.49     30.10 o 
  11  19   6      656.38      705.37     37.32 o 
  12  19   6        6.53      -27.20     27.20 o 
  13  19   6      496.36      356.65     28.21 o 
  14  19   6       76.46       27.73     41.85 o 
  15  19   6      908.22     1120.54     42.43 o 
  16  19   6        1.05        8.05     27.90 o 
  17  19   6      466.62      483.20     48.32 o 
 -16  20   6       32.32       56.37     64.43 o 
 -15  20   6      413.74      477.79     28.31 o 
 -14  20   6      814.88      837.80     31.24 o 
 -13  20   6      224.99      269.30     31.38 o 
 -12  20   6      632.10      796.82     28.11 o 
 -11  20   6      237.36      235.14     29.01 o 
 -10  20   6      596.15      427.26     32.73 o 
  -9  20   6      130.98       32.20     26.30 o 
  -8  20   6      111.91       60.01     28.31 o 
  -7  20   6      118.90       83.91     29.23 o 
  -6  20   6     1362.53     1417.46     39.62 o 
  -5  20   6      949.24      710.05     31.76 o 
  -4  20   6      451.12      365.22     33.87 o 
  -3  20   6      936.74      916.38     38.42 o 
  -2  20   6      331.07      202.68     32.55 o 
  -1  20   6      114.11       97.99     32.55 o 
   0  20   6     2365.95     2448.55     56.92 o 
   1  20   6       13.61      -30.41     30.41 o 
   2  20   6     2693.09     2794.96     74.04 o 
   3  20   6      385.66      454.60     37.41 o 
   4  20   6      357.18      258.79     33.25 o 
   5  20   6       45.80       22.94     32.15 o 
   6  20   6       39.94        7.26     31.56 o 
   7  20   6       24.20       32.21     29.79 o 
   8  20   6     1207.55     1232.73     37.79 o 
   9  20   6      170.07      144.04     29.44 o 
  10  20   6     1289.74     1221.00     36.62 o 
  11  20   6      251.30      269.96     25.21 o 
  12  20   6        2.26       -8.30     23.57 o 
  13  20   6      271.73      110.06     27.90 o 
  14  20   6        1.90      -28.19     34.17 o 
  15  20   6       11.59      -40.27     40.27 o 
 -14  21   6      474.43      564.99     48.32 o 
 -13  21   6       89.18       87.68     22.20 o 
 -12  21   6      155.33       66.70     24.42 o 
 -11  21   6        0.10        5.90     22.91 o 
 -10  21   6      199.60      150.92     26.24 o 
  -9  21   6      139.45       97.14     23.79 o 
  -8  21   6     1768.95     1776.47     37.32 o 
  -7  21   6        1.05        6.78     23.50 o 
  -6  21   6       14.06       -7.99     27.65 o 
  -5  21   6        9.68       30.81     29.41 o 
  -4  21   6       62.07       53.23     30.07 o 
  -3  21   6       77.20       33.98     29.41 o 
  -2  21   6      860.04      846.55     34.82 o 
  -1  21   6      160.34      161.57     29.69 o 
   0  21   6     1656.60     1672.17     38.36 o 
   1  21   6       70.35      105.35     31.56 o 
   2  21   6      449.85      422.12     37.38 o 
   3  21   6        5.30      -29.72     29.72 o 
   4  21   6     2157.97     2354.01     44.91 o 
   5  21   6        9.00       -6.10     35.09 o 
   6  21   6       14.68       -7.74     31.83 o 
   7  21   6        9.77        8.05     26.80 o 
   8  21   6      172.48      145.94     33.92 o 
   9  21   6       69.57       73.05     23.22 o 
  10  21   6        1.69      -12.18     21.18 o 
  11  21   6       16.71       13.03     29.49 o 
  12  21   6       74.50       67.88     46.37 o 
  13  21   6       65.10      -48.32     48.32 o 
 -11  22   6       10.10        3.66     35.03 o 
 -10  22   6        3.00      -19.52     21.60 o 
  -9  22   6       82.98       75.96     24.06 o 
  -8  22   6      206.75      205.46     22.19 o 
  -7  22   6     1333.07     1375.87     49.82 o 
  -6  22   6        1.97       13.17     25.46 o 
  -5  22   6      548.04      680.63     62.45 o 
  -4  22   6       10.71       -2.63     27.27 o 
  -3  22   6      113.78      140.36     26.09 o 
  -2  22   6      775.13      855.52     53.42 o 
  -1  22   6       13.04       19.97     25.69 o 
   0  22   6      380.06      338.46     29.79 o 
   1  22   6        1.01      -12.24     27.07 o 
   2  22   6      234.60       93.62     27.07 o 
   3  22   6      246.92      232.03     34.05 o 
   4  22   6        8.89       22.38     31.83 o 
   5  22   6        3.83        8.32     30.00 o 
   6  22   6      653.53      738.38     32.68 o 
   7  22   6        2.51       21.42     28.57 o 
   8  22   6       65.80       45.72     24.35 o 
   9  22   6      253.08      203.03     22.72 o 
  10  22   6       86.59       70.47     24.16 o 
  11  22   6      333.19      330.19     40.27 o 
  -8  23   6      211.48      239.49     29.22 o 
  -7  23   6      120.22      126.83     26.77 o 
  -6  23   6     1953.74     1889.31     58.10 o 
  -5  23   6      152.48      128.40     23.55 o 
  -4  23   6     2557.80     2329.88     99.04 o 
  -3  23   6      188.05      195.32     22.78 o 
  -2  23   6     1765.86     1773.37    121.85 o 
  -1  23   6      152.11      106.88     25.49 o 
   0  23   6     1725.32     1721.04     88.82 o 
   1  23   6      576.40      638.12     38.85 o 
   2  23   6     1412.88     1496.11     35.09 o 
   3  23   6      827.49      873.49     37.20 o 
   4  23   6      673.56      635.79     40.56 o 
   5  23   6      206.92      154.36     27.75 o 
   6  23   6     1838.91     1863.75     36.87 o 
   7  23   6        5.39      -11.36     29.59 o 
   8  23   6      746.43      704.07     36.69 o 
  -2  24   6       28.91       60.40     34.17 o 
  -1  24   6      102.38      164.01     34.17 o 
   0  24   6       51.66      104.69     27.90 o 
   1  24   6      541.25      533.51     34.64 o 
   2  24   6       70.33       72.48     34.17 o 
 -28   1   7      925.52     1006.67     56.37 o 
 -27   1   7      722.15      930.61     64.43 o 
 -26   1   7     1551.26     1876.98     92.61 o 
 -25   1   7     1145.03     1220.20     56.95 o 
 -24   1   7      491.61      590.48     41.90 o 
 -23   1   7      788.85      927.03     49.21 o 
 -22   1   7      612.96      779.34     63.03 o 
 -21   1   7      767.05      759.70     59.36 o 
 -20   1   7      383.53      307.29     39.06 o 
 -19   1   7     1804.84     1811.18     62.78 o 
 -18   1   7        1.17       55.89     27.47 o 
 -17   1   7       71.62       83.76     21.74 o 
 -16   1   7     1379.53     1189.91     29.49 o 
 -15   1   7      135.65      153.76     22.90 o 
 -14   1   7     1311.11     1522.66     30.71 o 
 -13   1   7     3374.39     3375.88     39.54 o 
 -12   1   7      102.83       72.52     18.22 o 
 -11   1   7      375.14      410.64     17.88 o 
 -10   1   7     1409.59     1507.49     27.54 o 
  -9   1   7     1231.05     1191.24     18.78 o 
  -8   1   7      450.15      397.44     17.71 o 
  -7   1   7     2061.13     1824.13     47.30 o 
  -6   1   7     5883.79     5325.59     77.08 o 
  -5   1   7     1044.39     1038.35     27.93 o 
  -4   1   7      133.12       95.91     22.84 o 
  -3   1   7      279.57      159.35     21.54 o 
  -2   1   7     4327.96     3966.68     38.48 o 
  -1   1   7     3082.79     2845.94     56.56 o 
   0   1   7     7651.94     6949.09    118.56 o 
   1   1   7      180.94      156.21     22.58 o 
   2   1   7     7694.62     7562.95    142.16 o 
   3   1   7      778.28      742.83     50.80 o 
   4   1   7    20920.78    21615.46    173.61 o 
   5   1   7     1045.40     1066.94     64.43 o 
   6   1   7    18753.55    19132.79    189.97 o 
   7   1   7        0.19      -11.77     18.78 o 
   8   1   7    11162.46    10444.91    124.01 o 
   9   1   7        6.53       15.09     13.24 o 
  10   1   7     3012.00     3089.42     36.34 o 
  11   1   7       88.95       75.03     15.93 o 
  12   1   7      106.18      134.21     17.21 o 
  13   1   7       28.89       22.25     21.24 o 
  14   1   7     5652.87     5080.55     40.58 o 
  15   1   7       51.15       99.52     27.44 o 
  16   1   7     2085.69     2217.32     63.36 o 
  17   1   7        0.67      -10.94     40.95 o 
  18   1   7      378.06      373.31     45.86 o 
  19   1   7       15.36       28.50     43.49 o 
  20   1   7     1140.06     1187.99     74.03 o 
  21   1   7      522.68      409.30     78.16 o 
  22   1   7       10.75       20.13     68.33 o 
  23   1   7       45.41       -8.05     62.64 o 
  24   1   7      423.33      293.01     62.64 o 
  25   1   7       97.60      -16.11     56.95 o 
  26   1   7     1342.19     1491.43     56.95 o 
  27   1   7       20.66       34.90     42.43 o 
 -27   2   7       29.51       72.48     64.43 o 
 -26   2   7      586.05      593.30     56.37 o 
 -25   2   7        3.56       21.19     35.37 o 
 -24   2   7      894.44      841.63     59.81 o 
 -23   2   7      125.99      184.05     73.97 o 
 -22   2   7      638.12      801.58     66.63 o 
 -21   2   7       98.30       60.90     43.29 o 
 -20   2   7      334.48      335.34     40.39 o 
 -19   2   7     1034.40     1094.67     36.20 o 
 -18   2   7     1274.36     1178.09     35.71 o 
 -17   2   7        1.15        6.81     30.82 o 
 -16   2   7        7.73       29.04     23.25 o 
 -15   2   7     1420.91     1485.27     29.39 o 
 -14   2   7       76.85       35.32     23.18 o 
 -13   2   7      246.70      229.16     23.19 o 
 -12   2   7     4230.26     4580.65     55.55 o 
 -11   2   7        7.89       33.13     17.37 o 
 -10   2   7    19767.17    19957.86    241.39 o 
  -9   2   7      329.53      347.58     18.42 o 
  -8   2   7      286.92      284.21     14.73 o 
  -7   2   7      266.83      283.18     18.25 o 
  -6   2   7     2579.09     2820.11     68.05 o 
  -5   2   7     1643.71     1356.00     37.17 o 
  -4   2   7    30329.56    29377.93    240.85 o 
  -3   2   7       45.80       40.28     23.30 o 
  -2   2   7    13243.40    13512.43     98.95 o 
  -1   2   7      788.19      734.70     28.40 o 
   0   2   7     3880.57     3684.63     55.86 o 
   1   2   7     4232.86     4258.76     98.06 o 
   2   2   7      152.93      239.70     30.89 o 
   3   2   7      515.91      648.32     56.95 o 
   4   2   7    12498.42    13400.58    121.52 o 
   5   2   7      121.13      173.64     19.62 o 
   6   2   7     2009.73     2573.48     42.06 o 
   7   2   7     1502.65     1515.52     48.76 o 
   8   2   7      207.53      125.36     14.99 o 
   9   2   7      794.83      715.11     17.73 o 
  10   2   7     3159.73     3496.34     46.64 o 
  11   2   7      230.79      161.41     20.39 o 
  12   2   7     1688.69     1637.50     25.82 o 
  13   2   7      353.71      399.27     21.78 o 
  14   2   7     5701.30     5632.31     48.77 o 
  15   2   7      189.96      209.80     28.65 o 
  16   2   7     8755.36     8405.00     84.83 o 
  17   2   7     1175.60     1145.56     33.45 o 
  18   2   7      286.63      283.52     30.23 o 
  19   2   7       14.68       -9.10     33.41 o 
  20   2   7     2984.92     2887.16    124.32 o 
  21   2   7      356.87      377.99     68.33 o 
  22   2   7    10381.20    11512.84    334.21 o 
  23   2   7      922.91      985.19     65.30 o 
  24   2   7     3957.82     4032.14     79.72 o 
  25   2   7      563.25      548.10     56.95 o 
  26   2   7     4851.02     5467.03    124.83 o 
  27   2   7      255.54      170.92     42.43 o 
 -27   3   7      449.84      338.24     64.43 o 
 -26   3   7      721.05      636.98     88.59 o 
 -25   3   7      406.35      525.04     57.32 o 
 -24   3   7     1791.30     2164.58     81.21 o 
 -23   3   7      116.56       96.64     49.35 o 
 -22   3   7     1698.81     1856.56     68.43 o 
 -21   3   7      907.13      966.70     36.73 o 
 -20   3   7       35.43       48.79     28.56 o 
 -19   3   7      622.96      680.28     42.02 o 
 -18   3   7      261.92      399.56     35.51 o 
 -17   3   7        5.05       16.11     27.26 o 
 -16   3   7        3.31       40.92     25.20 o 
 -15   3   7     1186.40     1178.54     31.63 o 
 -14   3   7      746.11      812.62     33.39 o 
 -13   3   7     1043.95     1075.51     29.33 o 
 -12   3   7     2437.00     2523.34     48.32 o 
 -11   3   7      120.36      156.01     17.88 o 
 -10   3   7     1529.86     1552.40     22.78 o 
  -9   3   7      302.46      316.20     17.86 o 
  -8   3   7      105.52      121.82     15.56 o 
  -7   3   7     1264.85     1327.52     24.80 o 
  -6   3   7      127.82       76.24     18.25 o 
  -5   3   7     1604.13     1723.57     43.22 o 
  -4   3   7     1985.99     2169.19     55.85 o 
  -3   3   7      123.15      202.22     26.01 o 
  -2   3   7     4132.94     4227.68     80.21 o 
  -1   3   7      114.73       66.06     25.59 o 
   0   3   7     1873.30     2017.32     39.52 o 
   1   3   7    12047.77    12111.24    444.40 o 
   2   3   7    40866.34    45068.59    207.44 o 
   3   3   7      600.74      685.07     18.18 o 
   4   3   7     3525.58     3655.77     95.01 o 
   5   3   7      675.45      667.37     20.60 o 
   6   3   7      600.17      514.72     17.42 o 
   7   3   7     3842.77     4038.20     25.81 o 
   8   3   7       14.61       26.01     15.78 o 
   9   3   7       78.99       51.72     16.51 o 
  10   3   7        9.36       30.11     16.95 o 
  11   3   7     1647.49     1547.92     22.78 o 
  12   3   7     1594.66     1839.81     35.42 o 
  13   3   7      916.03      850.33     24.15 o 
  14   3   7      518.33      569.71     22.03 o 
  15   3   7      161.73       75.18     19.95 o 
  16   3   7      988.30     1022.28     27.29 o 
  17   3   7      152.54      143.25     24.39 o 
  18   3   7      992.44     1007.40     34.15 o 
  19   3   7       55.27        9.19     30.66 o 
  20   3   7     2985.76     3194.04    114.63 o 
  21   3   7     1026.18     1289.75     50.72 o 
  22   3   7     1607.62     1784.86     71.01 o 
  23   3   7     1387.59     1631.60     68.33 o 
  24   3   7      119.68      124.83     56.95 o 
  25   3   7       64.15      104.69     51.25 o 
  26   3   7     1787.34     1891.60     76.51 o 
  27   3   7      747.32      749.31     45.56 o 
 -27   4   7        4.08       16.11     56.37 o 
 -26   4   7      120.60      106.30     92.61 o 
 -25   4   7      413.36      373.61     46.18 o 
 -24   4   7       15.75        7.11    108.72 o 
 -23   4   7     1197.48     1036.71     59.59 o 
 -22   4   7     1293.06     1263.47    155.76 o 
 -21   4   7        5.42       38.50     34.65 o 
 -20   4   7       62.10       75.02     33.67 o 
 -19   4   7      171.72      194.77     38.42 o 
 -18   4   7     1638.33     1747.80     48.66 o 
 -17   4   7     1425.48     1483.70     38.42 o 
 -16   4   7        2.50       55.93     33.19 o 
 -15   4   7       26.29       97.25     26.03 o 
 -14   4   7       92.52      126.65     24.35 o 
 -13   4   7      160.76      211.66     21.60 o 
 -12   4   7     1137.28     1298.05     30.23 o 
 -11   4   7      374.32      370.53     16.72 o 
 -10   4   7     2186.27     1976.93     23.97 o 
  -9   4   7     2103.30     2173.40     24.72 o 
  -8   4   7     1037.51      887.90     15.80 o 
  -7   4   7      426.51      574.10     17.31 o 
  -6   4   7     3140.17     3941.58     52.22 o 
  -5   4   7       45.80       26.93     19.03 o 
  -4   4   7      471.30      626.21     23.22 o 
  -3   4   7      179.67      296.20     33.15 o 
  -2   4   7    12980.83    12503.77    322.13 o 
  -1   4   7     2493.69     2606.41     47.00 o 
   0   4   7    51011.29    58704.25    427.93 o 
   1   4   7     5541.44     5517.63    114.15 o 
   2   4   7      558.82      545.81     22.09 o 
   3   4   7     1216.65      923.50     22.81 o 
   4   4   7      173.94      236.87     22.66 o 
   5   4   7      181.89      135.97     20.95 o 
   6   4   7    37796.88    39350.51    270.00 o 
   7   4   7     3033.70     2896.30     42.02 o 
   8   4   7    12756.35    12920.93     99.64 o 
   9   4   7     5274.31     5575.16     64.83 o 
  10   4   7       66.50      113.24     18.79 o 
  11   4   7     2984.06     2814.67     36.65 o 
  12   4   7    12395.45    11935.78     99.79 o 
  13   4   7        0.62       -3.22     20.16 o 
  14   4   7      117.33      115.46     20.59 o 
  15   4   7       58.84       78.30     21.09 o 
  16   4   7      201.92      180.18     21.26 o 
  17   4   7     1566.97     1339.81     50.44 o 
  18   4   7     2327.13     2169.11     44.82 o 
  19   4   7      221.19      270.41     31.19 o 
  20   4   7      140.60       96.78     30.66 o 
  21   4   7       91.93       63.87     47.39 o 
  22   4   7     1814.21     1849.84     52.10 o 
  23   4   7        1.38      -40.06     40.06 o 
  24   4   7      619.34      494.58     53.87 o 
  25   4   7        0.69       20.84     48.15 o 
  26   4   7      173.84      218.24     52.35 o 
  27   4   7      129.06      192.38     36.69 o 
 -27   5   7       22.43       16.11     56.37 o 
 -26   5   7     2049.91     1924.80    302.00 o 
 -25   5   7        2.66       19.63     60.40 o 
 -24   5   7     2782.48     2795.69     88.59 o 
 -23   5   7       40.61       55.95     52.10 o 
 -22   5   7       50.22      146.47     37.45 o 
 -21   5   7      207.90      102.59     43.01 o 
 -20   5   7     1020.36      949.85     45.14 o 
 -19   5   7     1704.51     2080.81     64.83 o 
 -18   5   7     2215.55     2610.91     71.19 o 
 -17   5   7     1711.26     1720.65     43.22 o 
 -16   5   7      105.82      187.79     33.19 o 
 -15   5   7      105.55      159.85     31.66 o 
 -14   5   7       63.61      190.58     33.21 o 
 -13   5   7       18.60       48.62     23.27 o 
 -12   5   7     1715.08     1746.53     31.81 o 
 -11   5   7      261.02      168.19     18.51 o 
 -10   5   7       67.68       93.90     15.46 o 
  -9   5   7      216.38      223.41     15.74 o 
  -8   5   7     6555.97     6899.52     77.56 o 
  -7   5   7      155.79      151.72     15.52 o 
  -6   5   7     4173.70     4267.86     37.67 o 
  -5   5   7     2381.70     2380.38     26.11 o 
  -4   5   7       11.87       71.53     18.54 o 
  -3   5   7       33.90       32.29     20.71 o 
  -2   5   7       38.17        6.04     26.05 o 
  -1   5   7      871.56     1110.92     43.55 o 
   0   5   7    28755.81    30459.15    107.77 o 
   1   5   7     1637.37     1861.96     25.60 o 
   2   5   7    13526.91    13450.88    151.66 o 
   3   5   7       10.66       32.96     18.70 o 
   4   5   7    12235.73    11484.87     93.64 o 
   5   5   7      141.96      192.57     18.44 o 
   6   5   7    17543.01    17872.42     86.13 o 
   7   5   7     5088.23     5199.91     75.15 o 
   8   5   7     9196.86     8962.69     74.53 o 
   9   5   7       74.96       49.62     20.08 o 
  10   5   7     2933.12     2844.68     29.60 o 
  11   5   7     1217.34     1243.88     25.58 o 
  12   5   7     5567.58     5638.29     37.16 o 
  13   5   7        8.57       22.31     20.64 o 
  14   5   7      932.54     1115.78     24.65 o 
  15   5   7      172.68      234.20     21.26 o 
  16   5   7      414.10      454.97     27.93 o 
  17   5   7       52.95       93.54     26.77 o 
  18   5   7      716.69      700.85     37.19 o 
  19   5   7       50.28       24.40     30.80 o 
  20   5   7      649.70      516.40     33.08 o 
  21   5   7        4.18       -2.59     44.78 o 
  22   5   7        9.24        1.15     44.78 o 
  23   5   7      287.03      284.45     41.33 o 
  24   5   7       40.22        2.30     40.40 o 
  25   5   7      333.84      270.33     45.56 o 
  26   5   7       30.14       32.21     39.86 o 
  27   5   7       68.64      112.75     48.32 o 
 -27   6   7      253.82      306.03     56.37 o 
 -26   6   7      388.89      348.83     42.43 o 
 -25   6   7       44.52      129.13     56.37 o 
 -24   6   7       42.79      -28.63     68.45 o 
 -23   6   7      129.68      183.95     53.87 o 
 -22   6   7     3313.73     3353.88     71.01 o 
 -21   6   7        5.26       31.35     44.78 o 
 -20   6   7    11047.86    12281.61    108.72 o 
 -19   6   7       21.54       49.67     48.05 o 
 -18   6   7     2215.75     2265.55     79.12 o 
 -17   6   7      187.59      232.91     33.57 o 
 -16   6   7     6770.23     6917.74    117.05 o 
 -15   6   7      189.37      243.08     46.50 o 
 -14   6   7    12101.55    12632.78    152.27 o 
 -13   6   7      607.58      734.06     34.99 o 
 -12   6   7     2492.33     2415.42     30.37 o 
 -11   6   7       88.19       35.24     22.91 o 
 -10   6   7     8562.71     8753.40    133.26 o 
  -9   6   7      523.42      422.37     18.26 o 
  -8   6   7    11257.47    11412.47    151.94 o 
  -7   6   7      456.96      340.22     14.56 o 
  -6   6   7     1920.47     1730.78     29.74 o 
  -5   6   7       74.73       91.08     16.94 o 
  -4   6   7     5467.73     6083.33     82.48 o 
  -3   6   7      172.15      201.91     17.62 o 
  -2   6   7     2268.84     2506.23     41.66 o 
  -1   6   7     2817.53     2645.10     22.39 o 
   0   6   7     4155.30     4068.74     67.06 o 
   1   6   7     2499.33     2241.88     40.68 o 
   2   6   7      267.76      255.46     17.53 o 
   3   6   7     1245.35     1010.89     19.21 o 
   4   6   7     4577.55     4498.30     46.29 o 
   5   6   7      855.09      751.06     21.24 o 
   6   6   7    18738.34    19082.21    175.14 o 
   7   6   7     3721.61     3766.81     65.45 o 
   8   6   7     4754.76     4708.33     42.18 o 
   9   6   7     3888.33     3657.92     46.07 o 
  10   6   7     2093.77     2233.17     34.87 o 
  11   6   7      571.23      493.61     24.98 o 
  12   6   7        1.30       18.14     20.33 o 
  13   6   7      105.57      116.76     21.71 o 
  14   6   7       22.02       42.92     21.76 o 
  15   6   7      104.64      118.67     25.46 o 
  16   6   7     1641.82     1856.11     32.96 o 
  17   6   7      725.06      669.73     29.81 o 
  18   6   7       51.98       36.66     26.68 o 
  19   6   7       38.06       52.58     25.44 o 
  20   6   7     1151.13     1283.41     71.16 o 
  21   6   7      133.60      141.78     38.09 o 
  22   6   7     1585.39     1730.86     49.44 o 
  23   6   7       14.08       13.01     38.57 o 
  24   6   7     1537.91     1427.27     43.24 o 
  25   6   7       20.40      -27.75     27.75 o 
  26   6   7      331.58      373.41     32.55 o 
 -26   7   7       17.19      -33.36     38.66 o 
 -25   7   7        4.03      -17.72     96.64 o 
 -24   7   7       37.35       22.27     48.15 o 
 -23   7   7      605.72      530.61     76.51 o 
 -22   7   7      490.40      445.28     56.95 o 
 -21   7   7       44.87        0.00     62.64 o 
 -20   7   7      302.78      332.26     49.44 o 
 -19   7   7       14.91        2.86     49.44 o 
 -18   7   7     1059.21      817.67     52.56 o 
 -17   7   7       54.04       75.60     50.09 o 
 -16   7   7     1518.42     1293.64     44.71 o 
 -15   7   7      869.90      874.43     34.15 o 
 -14   7   7     2116.16     1964.56     37.41 o 
 -13   7   7       32.87       23.88     26.55 o 
 -12   7   7      203.34      250.87     26.42 o 
 -11   7   7      159.61      118.20     23.33 o 
 -10   7   7     2482.29     2404.29     46.24 o 
  -9   7   7      461.21      505.25     20.82 o 
  -8   7   7        0.50       12.38     14.61 o 
  -7   7   7      559.38      614.83     14.50 o 
  -6   7   7      313.91      155.97     13.73 o 
  -5   7   7     1995.45     2252.02     32.47 o 
  -4   7   7     6774.78     7740.63     41.07 o 
  -3   7   7       98.19       64.46     13.48 o 
  -2   7   7      317.88      294.95     14.08 o 
  -1   7   7      285.10      400.05     23.27 o 
   0   7   7      227.43      331.24     14.91 o 
   1   7   7     1308.84     1346.20     19.98 o 
   2   7   7     4727.83     4301.07     22.26 o 
   3   7   7      602.21      688.33     15.88 o 
   4   7   7      278.33      259.41     17.48 o 
   5   7   7     2014.68     2078.84     39.52 o 
   6   7   7      332.37      373.14     20.66 o 
   7   7   7     5852.64     5960.17     93.75 o 
   8   7   7        1.36       20.25     19.18 o 
   9   7   7       62.29       74.53     24.60 o 
  10   7   7     3670.78     3416.34     37.45 o 
  11   7   7       95.17       43.54     20.33 o 
  12   7   7      675.39      753.22     23.53 o 
  13   7   7      542.86      378.57     22.66 o 
  14   7   7     1555.64     1560.64     26.12 o 
  15   7   7     1744.68     1444.96     38.33 o 
  16   7   7      575.73      447.46     28.90 o 
  17   7   7       49.04       58.78     28.24 o 
  18   7   7       85.51       73.13     27.40 o 
  19   7   7      450.09      323.29     34.99 o 
  20   7   7      390.24      433.22     39.96 o 
  21   7   7      496.78      345.45     38.09 o 
  22   7   7      231.65      186.19     40.11 o 
  23   7   7       63.05       48.32     37.20 o 
  24   7   7       11.78       30.33     30.00 o 
  25   7   7       30.47       -5.80     26.99 o 
  26   7   7       13.49      -48.32     48.32 o 
 -26   8   7      468.89      435.12     40.27 o 
 -25   8   7      149.45      104.16     52.35 o 
 -24   8   7        3.29       28.19     68.45 o 
 -23   8   7       29.05       17.53     48.15 o 
 -22   8   7     1229.81     1268.24     59.59 o 
 -21   8   7      322.85      358.28     64.43 o 
 -20   8   7     3098.79     3425.55    132.88 o 
 -19   8   7       52.99       -4.03     62.64 o 
 -18   8   7     3640.78     3709.59    136.91 o 
 -17   8   7       52.83       51.00     82.25 o 
 -16   8   7     4790.98     4226.31    130.19 o 
 -15   8   7       25.65       26.05     32.33 o 
 -14   8   7     6451.33     6715.34     74.20 o 
 -13   8   7      646.75      715.39     30.00 o 
 -12   8   7    12750.40    12695.86     59.43 o 
 -11   8   7      695.69      586.05     24.59 o 
 -10   8   7     5581.47     5305.55     69.89 o 
  -9   8   7      728.27      657.83     22.35 o 
  -8   8   7    14190.76    14614.46    156.16 o 
  -7   8   7       20.74       13.67     16.65 o 
  -6   8   7    16643.83    16226.78    120.88 o 
  -5   8   7      391.09      556.32     15.31 o 
  -4   8   7     1309.87     1325.98     17.70 o 
  -3   8   7     2305.13     2362.35     39.75 o 
  -2   8   7     3766.92     3240.85     40.04 o 
  -1   8   7      451.60      386.72     17.12 o 
   0   8   7     1419.29     1601.60     26.92 o 
   1   8   7     2318.79     2507.23     25.95 o 
   2   8   7       40.05       19.98     14.66 o 
   3   8   7     2724.86     2814.60     46.27 o 
   4   8   7      487.89      525.54     19.96 o 
   5   8   7       14.94        5.64     18.75 o 
   6   8   7     2240.17     2085.04     42.79 o 
   7   8   7     1125.34     1059.07     24.49 o 
   8   8   7     1263.05     1118.03     25.27 o 
   9   8   7       47.69       27.45     26.58 o 
  10   8   7      165.67      256.68     25.81 o 
  11   8   7     1622.50     1882.17     44.75 o 
  12   8   7      622.45      771.49     24.28 o 
  13   8   7     2409.33     2244.40     34.21 o 
  14   8   7      845.47      821.45     32.73 o 
  15   8   7      196.83       79.08     26.09 o 
  16   8   7       32.25       81.04     27.90 o 
  17   8   7      935.77      925.28     31.29 o 
  18   8   7     2602.89     2544.24     35.10 o 
  19   8   7      196.15      114.34     30.66 o 
  20   8   7      761.39      724.62     31.42 o 
  21   8   7      795.21      771.49     33.78 o 
  22   8   7       92.62      115.18     29.60 o 
  23   8   7      134.20      117.02     31.47 o 
  24   8   7      567.46      466.23     35.12 o 
  25   8   7      151.01      227.61     84.56 o 
  26   8   7     1831.60     1820.05     64.43 o 
 -26   9   7     1427.88     1449.60     64.43 o 
 -25   9   7       13.02      -39.86     39.86 o 
 -24   9   7      200.85      221.00     42.43 o 
 -23   9   7       81.50      120.80     45.56 o 
 -22   9   7      171.87      296.65     56.95 o 
 -21   9   7      775.43      815.53     73.52 o 
 -20   9   7     1462.56     1605.89     72.48 o 
 -19   9   7     1083.84     1340.89     68.33 o 
 -18   9   7      280.86      250.60     62.64 o 
 -17   9   7      359.26      302.05     62.64 o 
 -16   9   7       40.80      116.35     33.96 o 
 -15   9   7       20.96       -4.25     32.96 o 
 -14   9   7       74.31       78.91     34.31 o 
 -13   9   7      444.70      523.71     30.52 o 
 -12   9   7      488.57      610.98     27.79 o 
 -11   9   7       62.10       61.32     23.99 o 
 -10   9   7     8099.46     7764.65     96.64 o 
  -9   9   7      214.70      215.27     22.50 o 
  -8   9   7     1354.94     1427.20     24.73 o 
  -7   9   7       48.78       50.15     19.96 o 
  -6   9   7     3005.58     2821.49     47.98 o 
  -5   9   7       93.28      135.95     14.85 o 
  -4   9   7     4021.39     3812.16     39.52 o 
  -3   9   7     1318.91     1414.88     19.90 o 
  -2   9   7      509.90      346.48     17.61 o 
  -1   9   7      129.94       93.22     18.19 o 
   0   9   7     1937.89     1824.24     43.81 o 
   1   9   7        9.56       -6.48     16.46 o 
   2   9   7     1497.94     1287.75     20.99 o 
   3   9   7      653.82      609.27     19.62 o 
   4   9   7      158.61      184.57     17.88 o 
   5   9   7      430.07      312.68     20.43 o 
   6   9   7      680.32      649.37     22.24 o 
   7   9   7     1118.92     1140.92     27.72 o 
   8   9   7       56.43      178.54     23.29 o 
   9   9   7     6965.72     6778.92    100.24 o 
  10   9   7     3315.85     3369.73     39.00 o 
  11   9   7      306.94      351.27     25.89 o 
  12   9   7     1499.99     1535.87     41.94 o 
  13   9   7      792.08      776.05     25.08 o 
  14   9   7      891.16     1106.73     31.48 o 
  15   9   7     2887.94     2935.96     60.47 o 
  16   9   7     1194.32     1439.02     41.79 o 
  17   9   7      157.31      147.16     29.05 o 
  18   9   7      136.13      167.43     29.69 o 
  19   9   7       27.38       12.86     27.79 o 
  20   9   7      532.05      583.29     31.90 o 
  21   9   7        1.98      -16.32     27.82 o 
  22   9   7       56.60       73.77     43.96 o 
  23   9   7      273.30      370.10     48.15 o 
  24   9   7      198.76      131.54     42.43 o 
  25   9   7       12.12      -35.31     36.69 o 
 -25  10   7       73.94       54.51     36.69 o 
 -24  10   7     1193.58      958.96     45.56 o 
 -23  10   7        0.16       92.61     45.56 o 
 -22  10   7      206.96      179.50     60.19 o 
 -21  10   7        9.24      -50.52     79.21 o 
 -20  10   7      133.73      123.10     39.03 o 
 -19  10   7      587.29      402.29     47.66 o 
 -18  10   7      437.08      436.53     55.61 o 
 -17  10   7      654.15      536.71     61.97 o 
 -16  10   7      155.99      285.76     42.97 o 
 -15  10   7      122.86      115.05     35.87 o 
 -14  10   7      351.99      490.02     37.48 o 
 -13  10   7      626.95      577.77     31.29 o 
 -12  10   7      294.98      228.40     26.31 o 
 -11  10   7     1175.77     1033.52     27.74 o 
 -10  10   7       56.49       31.54     24.11 o 
  -9  10   7      408.35      437.42     23.74 o 
  -8  10   7      934.11     1180.01     24.83 o 
  -7  10   7      141.05      102.95     20.93 o 
  -6  10   7       59.26      129.49     20.60 o 
  -5  10   7      311.90      240.99     18.57 o 
  -4  10   7      474.03      380.99     20.93 o 
  -3  10   7     2028.15     1997.95     36.53 o 
  -2  10   7     5759.88     6708.98     53.65 o 
  -1  10   7      848.88      785.47     19.97 o 
   0  10   7      755.07      917.16     20.36 o 
   1  10   7      165.43      120.98     17.99 o 
   2  10   7        1.30       16.27     19.54 o 
   3  10   7      468.90      472.67     22.45 o 
   4  10   7     2335.29     2274.23     24.98 o 
   5  10   7     2124.21     1919.69     27.68 o 
   6  10   7      313.39      398.01     22.24 o 
   7  10   7      168.58      173.09     22.82 o 
   8  10   7     4992.83     4876.09     38.99 o 
   9  10   7      266.43      230.33     24.75 o 
  10  10   7     9994.70     9698.34     99.32 o 
  11  10   7      780.38      690.40     30.80 o 
  12  10   7      103.44       98.49     28.36 o 
  13  10   7      541.10      555.09     43.56 o 
  14  10   7    11519.94    12240.11    174.36 o 
  15  10   7      454.92      377.86     44.09 o 
  16  10   7     2538.02     2645.66     55.80 o 
  17  10   7       14.64       16.01     42.14 o 
  18  10   7      133.35      150.74     41.56 o 
  19  10   7      371.13      375.81     38.76 o 
  20  10   7      121.19      113.78     34.56 o 
  21  10   7       10.08       -6.28     33.33 o 
  22  10   7       10.50       49.67     36.61 o 
  23  10   7       26.24      -36.24     45.56 o 
  24  10   7       36.22       24.16     40.27 o 
  25  10   7       14.81       16.11     48.32 o 
 -24  11   7      462.05      352.59     39.86 o 
 -23  11   7      517.63      655.52     68.45 o 
 -22  11   7      888.92      976.46     76.51 o 
 -21  11   7       67.25       81.95     48.15 o 
 -20  11   7      142.74      117.18     39.51 o 
 -19  11   7     1217.46     1234.12    108.10 o 
 -18  11   7      350.26      320.53     41.99 o 
 -17  11   7      495.89      386.84     43.01 o 
 -16  11   7     3540.25     3805.09     91.83 o 
 -15  11   7      121.21       74.23     33.61 o 
 -14  11   7        0.00      -14.36     32.49 o
[truncated: 369,952 more chars]
